# Supplementary material for: Incidence of non-Hodgkin’s lymphoma among adults in Sardinia, Italy
Source: PLoS One. 2022 Feb 2;17(2):e0260078. doi: 10.1371/journal.pone.0260078 (PMC8809576; doi:10.1371/journal.pone.0260078)
Supplement: S1 Data — (XLSX) [file pone.0260078.s001.xlsx]

## Sheet: NHL cases wrong
Residenza	SESSO	Diagnosi	ANNO DIA	ETADIA					M	PyM	F	PyF	Tot	PyT	rateM	rateF	rateT		age35-75+					age 35-75+
SASSARI	F	NHL	1974	29			1974	25-34	2	92316	3	97482	5	189798	2.16647	3.07749	2.63438			male	female	total		year	males	year	females	year	total
ALGHERO	F	NHL	1974	30			1974	35-44	2	85531	3	89355	5	174886	2.33833	3.35739	2.85901		1974	7.0922	6.38352	6.7259		1974	6.82952	1974	6.38352	1974	6.59899
VILLAGRANDE STRISAILI	F	NHL	1974	31			1974	45-54	3	68897	8	72564	11	141461	4.35433	11.0248	7.77599							1975	6.82952	1975	4.41936	1975	7.02105
OLZAI	F	NHL	1974	37			1974	55-64	11	65329	5	66024	16	131353	16.8379	7.573	12.1809							1976	2.74898	1976	3.20368	1976	2.98429
CAGLIARI	F	NHL	1974	42	exc		1974	65-74	8	43279	5	49284	13	92563	18.4847	10.1453	14.0445							1977	3.66531	1977	1.92221	1977	2.76323
VILLAURBANA	F	NHL	1974	43	1	53	1974	75+	1	25348	2	32590	3	57938	3.94508	6.13685	5.17795							1978	5.95613	1978	4.27157	1978	5.08435
PAULI ARBAREI	F	NHL	1974	45			1975	25-34	2	92316	0	97482	2	189798	2.16647	0	1.05375		1975	6.82952	4.41936	7.02105		1979	3.66531	1979	3.20368	1979	3.42641
PLOAGHE	F	NHL	1974	46			1975	35-44	1	85531	2	89355	3	174886	1.16917	2.23826	1.7154							1980	5.49797	1980	5.33946	1980	5.41594
SASSARI	F	NHL	1974	46			1975	45-54	7	68897	3	72564	10	141461	10.1601	4.13428	7.06909							1981	4.35256	1981	4.9123	1981	4.64223
QUARTU SANT'ELENA	F	NHL	1974	48			1975	55-64	11	65329	6	66024	17	131353	16.8379	9.0876	12.9422							1982	6.64338	1982	4.05799	1982	5.30541
CAGLIARI	F	NHL	1974	49			1975	65-74	3	43279	6	49284	9	92563	6.93177	12.1743	9.72311							1983	3.89439	1983	4.05799	1983	3.97906
CAGLIARI	F	NHL	1974	51		44	1975	75+	2	25348	1	32590	3	57938	7.89017	3.06843	5.17795							1984	8.01787	1984	5.9802	1984	6.96335
BENETUTTI	F	NHL	1974	53			1976	25-34	1	113840	0	113859	1	227699	0.878426	0	0.439176		1976	2.74898	3.20368	2.98429		1985	8.01787	1985	5.9802	1985	6.96335
SENNORI	F	NHL	1974	53			1976	35-44	0	94931	2	97925	2	192856	0	2.04238	1.03704							1986	10.0135	1986	4.95561	1986	7.39935
SASSARI	F	NHL	1974	59			1976	45-54	1	83983	3	88783	4	172766	1.19072	3.37903	2.31527							1987	11.1916	1987	6.42394	1987	8.72744
GIBA	F	NHL	1974	60			1976	55-64	6	63869	3	70454	9	134323	9.39423	4.2581	6.70027							1988	9.8172	1988	6.97456	1988	8.34798
CARLOFORTE	F	NHL	1974	61			1976	65-74	4	51411	6	58066	10	109477	7.78044	10.3331	9.13434							1989	8.24645	1989	5.32269	1989	6.7353
BONO	F	NHL	1974	63		27	1976	75+	0	28491	1	39125	1	67616	0	2.55591	1.47894							1990	8.63914	1990	6.05686	1990	7.30448
LOCERI	F	NHL	1974	63			1977	25-34	1	113840	0	113859	1	227699	0.878426	0	0.439176		1977	3.89439	1.92221	2.87376		1991	9.22817	1991	9.17706	1991	9.20175
CALANGIANUS	F	NHL	1974	67			1977	35-44	2	94931	0	97925	2	192856	2.10679	0	1.03704							1992	10.2099	1992	6.97456	1992	8.53771
SASSARI	F	NHL	1974	68			1977	45-54	3	83983	0	88783	3	172766	3.57215	0	1.73645							1993	10.0135	1993	9.91122	1993	9.96066
SARROCH	F	NHL	1974	70			1977	55-64	3	63869	5	70454	8	134323	4.69711	7.09683	5.95579							1994	13.7441	1994	9.54414	1994	11.5733
PADRIA	F	NHL	1974	71			1977	65-74	8	51411	4	58066	12	109477	15.5609	6.88871	10.9612							1995	11.388	1995	9.91122	1995	10.6247
CAGLIARI	F	NHL	1974	73	1	26	1977	75+	0	28491	0	39125	0	67616	0	0	0							1996	9.00328	1996	9.00727	1996	9.00534
CAGLIARI	F	NHL	1974	77			1978	25-34	1	113840	1	113859	2	227699	0.878426	0.878279	0.878353		1978	5.95613	4.27157	5.08435		1997	12.9041	1997	7.26492	1997	9.97591
BARUMINI	F	NHL	1974	82			1978	35-44	1	94931	2	97925	3	192856	1.0534	2.04238	1.55556							1998	12.7298	1998	8.55646	1998	10.5627
LODE'	M	NHL	1974	23			1978	45-54	11	83983	4	88783	15	172766	13.0979	4.50537	8.68226							1999	11.1603	1999	9.20223	1999	10.1436
DONORI	M	NHL	1974	25			1978	55-64	6	63869	7	70454	13	134323	9.39423	9.93556	9.67816							2000	11.6835	2000	10.3323	2000	10.9819
QUARTU SANT'ELENA	M	NHL	1974	26			1978	65-74	6	51411	6	58066	12	109477	11.6707	10.3331	10.9612							2001	19.5306	2001	12.1082	2001	15.6764
PORTO TORRES	M	NHL	1974	41		46	1978	75+	1	28491	0	39125	1	67616	3.50988	0	1.47894							2002	13.6017	2002	11.1395	2002	12.3232
CAGLIARI	M	NHL	1974	43			1979	25-34	1	113840	0	113859	1	227699	0.878426	0	0.439176		1979	3.66531	3.20368	3.42641		2003	11.3347	2003	12.2696	2003	11.8202
VILLASOR	M	NHL	1974	45			1979	35-44	4	94931	0	97925	4	192856	4.21359	0	2.07409
NUORO	M	NHL	1974	52			1979	45-54	3	83983	3	88783	6	172766	3.57215	3.37903	3.47291
CAGLIARI	M	NHL	1974	54			1979	55-64	6	63869	4	70454	10	134323	9.39423	5.67746	7.44474
SERRAMANNA	M	NHL	1974	55			1979	65-74	2	51411	8	58066	10	109477	3.89022	13.7774	9.13434															Males
IGLESIAS	M	NHL	1974	57		31	1979	75+	0	28491	0	39125	0	67616	0	0	0
SANTADI	M	NHL	1974	57			1980	25-34	1	113840	3	113859	4	227699	0.878426	2.63484	1.75671		1980	6.18521	5.33946	5.74753											Rsq	Pearson reg coeff	DF	T	p
CAGLIARI	M	NHL	1974	58			1980	35-44	3	94931	1	97925	4	192856	3.16019	1.02119	2.07409															males	0.701	0.837257	28	8.10219	8.03598e-09
SORSO	M	NHL	1974	59			1980	45-54	6	83983	3	88783	9	172766	7.1443	3.37903	5.20936															female	0.7893	0.888426	28	10.2416	5.66734e-11
FLUMINIMAGGIORE	M	NHL	1974	61			1980	55-64	5	63869	11	70454	16	134323	7.82852	15.613	11.9116															total	0.7727	0.879034	28	9.75629	1.65465e-10
LACONI	M	NHL	1974	61			1980	65-74	10	51411	3	58066	13	109477	19.4511	5.16653	11.8746
CAGLIARI	M	NHL	1974	62		52	1980	75+	2	28491	4	39125	6	67616	7.01976	10.2236	8.87364															1993	10.6618
SASSARI	M	NHL	1974	63			1981	25-34	1	113840	1	113859	2	227699	0.878426	0.878279	0.878353		1981	4.35256	4.9123	4.64223										1994	11.0144
CAGLIARI	M	NHL	1974	64			1981	35-44	3	94931	1	97925	4	192856	3.16019	1.02119	2.07409																3.30713
SANT'ANNA ARRESI	M	NHL	1974	64			1981	45-54	0	83983	8	88783	8	172766	0	9.01073	4.63054
CAGLIARI	M	NHL	1974	67			1981	55-64	3	63869	4	70454	7	134323	4.69711	5.67746	5.21132
GAVOI	M	NHL	1974	68			1981	65-74	12	51411	8	58066	20	109477	23.3413	13.7774	18.2687
CAGLIARI	M	NHL	1974	71		42	1981	75+	0	28491	1	39125	1	67616	0	2.55591	1.47894
CAGLIARI	M	NHL	1974	71			1982	25-34	2	113840	1	113859	3	227699	1.75685	0.878279	1.31753		1982	6.64338	4.05799	5.30541
FONNI	M	NHL	1974	72			1982	35-44	3	94931	0	97925	3	192856	3.16019	0	1.55556
MONTI	M	NHL	1974	74			1982	45-54	10	83983	5	88783	15	172766	11.9072	5.63171	8.68226															Females
ORROLI	M	NHL	1974	74			1982	55-64	7	63869	5	70454	12	134323	10.9599	7.09683	8.93369
	M	NHL	1974	74			1982	65-74	6	51411	8	58066	14	109477	11.6707	13.7774	12.7881
ORISTANO	M	NHL	1974	82		48	1982	75+	1	28491	0	39125	1	67616	3.50988	0	1.47894
OLBIA	F	NHL	1975	37			1983	25-34	0	113840	0	113859	0	227699	0	0	0		1983	3.89439	4.05799	3.97906										1993	8.3002
OLBIA	F	NHL	1975	43			1983	35-44	1	94931	2	97925	3	192856	1.0534	2.04238	1.55556															1994	8.5816
NUORO	F	NHL	1975	49			1983	45-54	3	83983	1	88783	4	172766	3.57215	1.12634	2.31527																3.39028
RIOLA SARDO	F	NHL	1975	52			1983	55-64	5	63869	9	70454	14	134323	7.82852	12.7743	10.4226
CAGLIARI	F	NHL	1975	53			1983	65-74	6	51411	6	58066	12	109477	11.6707	10.3331	10.9612
CARBONIA	F	NHL	1975	55		36	1983	75+	2	28491	1	39125	3	67616	7.01976	2.55591	4.43682
ITTIRI	F	NHL	1975	55			1984	25-34	5	113840	1	113859	6	227699	4.39213	0.878279	2.63506		1984	8.01787	5.9802	6.96335
USSASAI	F	NHL	1975	58			1984	35-44	1	94931	1	97925	2	192856	1.0534	1.02119	1.03704
BUSACHI	F	NHL	1975	59			1984	45-54	10	83983	6	88783	16	172766	11.9072	6.75805	9.26108
CAGLIARI	F	NHL	1975	60			1984	55-64	9	63869	8	70454	17	134323	14.0913	11.3549	12.6561
CAGLIARI	F	NHL	1975	62			1984	65-74	10	51411	11	58066	21	109477	19.4511	18.944	19.1821
ZERFALIU	F	NHL	1975	68		63	1984	75+	0	28491	1	39125	1	67616	0	2.55591	1.47894
CAGLIARI	F	NHL	1975	71			1985	25-34	0	113840	1	113859	1	227699	0	0.878279	0.439176		1985	8.01787	5.55304	6.74229										Total
VILLASIMIUS	F	NHL	1975	71			1985	35-44	7	94931	0	97925	7	192856	7.37378	0	3.62965
VILLANOVA MONTELEONE	F	NHL	1975	72			1985	45-54	11	83983	8	88783	19	172766	13.0979	9.01073	10.9975															1993	9.3817
PLOAGHE	F	NHL	1975	73			1985	55-64	8	63869	7	70454	15	134323	12.5256	9.93556	11.1671															1994	9.6886
BENETUTTI	F	NHL	1975	74			1985	65-74	9	51411	8	58066	17	109477	17.506	13.7774	15.5284																3.27126
GAIRO	F	NHL	1975	77	2	61	1985	75+	0	28491	2	39125	2	67616	0	5.11182	2.95788
CARLOFORTE	M	NHL	1975	26			1986	25-34	3	131294	2	131889	5	263183	2.28495	1.51643	1.89982		1986	10.0135	4.95561	7.39935
MASULLAS	M	NHL	1975	30			1986	35-44	4	115135	2	113821	6	228956	3.47418	1.75714	2.62059
SANTULUSSURGIU	M	NHL	1975	43			1986	45-54	10	93746	4	96704	14	190450	10.6671	4.13633	7.35101
CAGLIARI	M	NHL	1975	45			1986	55-64	19	78881	13	86260	32	165141	24.0869	15.0707	19.3774
VILLAPUTZU	M	NHL	1975	46			1986	65-74	11	52711	5	63375	16	116086	20.8685	7.88955	13.7829
AGGIUS	M	NHL	1975	48		78	1986	75+	4	37543	1	52788	5	90331	10.6544	1.89437	5.5352
OLBIA	M	NHL	1975	48			1987	25-34	1	131294	2	131889	3	263183	0.761649	1.51643	1.13989		1987	11.1916	6.42394	8.72744
URAS	M	NHL	1975	52			1987	35-44	6	115135	4	113821	10	228956	5.21127	3.51429	4.36765
VILLACIDRO	M	NHL	1975	52			1987	45-54	14	93746	3	96704	17	190450	14.934	3.10225	8.92623
MORES	M	NHL	1975	54			1987	55-64	24	78881	11	86260	35	165141	30.4256	12.7521	21.194
TEMPIO	M	NHL	1975	58			1987	65-74	11	52711	13	63375	24	116086	20.8685	20.5128	20.6743
BORORE	M	NHL	1975	59		92	1987	75+	1	37543	2	52788	3	90331	2.66361	3.78874	3.32112
SELARGIUS	M	NHL	1975	60			1988	25-34	2	131294	1	131889	3	263183	1.5233	0.758213	1.13989		1988	9.8172	6.97456	8.34798
IGLESIAS	M	NHL	1975	61			1988	35-44	3	115135	2	113821	5	228956	2.60564	1.75714	2.18383
OLZAI	M	NHL	1975	62			1988	45-54	11	93746	5	96704	16	190450	11.7338	5.17042	8.40116
SELEGAS	M	NHL	1975	62			1988	55-64	21	78881	13	86260	34	165141	26.6224	15.0707	20.5885
SIURGUS DONIGALA	M	NHL	1975	62			1988	65-74	13	52711	16	63375	29	116086	24.6628	25.2465	24.9815
ARITZO	M	NHL	1975	63		88	1988	75+	0	37543	1	52788	1	90331	0	1.89437	1.10704
SASSARI	M	NHL	1975	63			1989	25-34	1	131294	1	131889	2	263183	0.761649	0.758213	0.759928		1989	8.24645	5.32269	6.7353
OLIENA	M	NHL	1975	64			1989	35-44	3	115135	4	113821	7	228956	2.60564	3.51429	3.05736
THIESI	M	NHL	1975	64			1989	45-54	6	93746	6	96704	12	190450	6.40027	6.2045	6.30087
IGLESIAS	M	NHL	1975	71			1989	55-64	19	78881	7	86260	26	165141	24.0869	8.115	15.7441
JERZU	M	NHL	1975	71			1989	65-74	12	52711	9	63375	21	116086	22.7656	14.2012	18.09
SORSO	M	NHL	1975	71		71	1989	75+	1	37543	2	52788	3	90331	2.66361	3.78874	3.32112
CUGLIERI	M	NHL	1975	77			1990	25-34	4	131294	0	131889	4	263183	3.0466	0	1.51986		1990	8.63914	6.05686	7.30448
MILIS	M	NHL	1975	77			1990	35-44	2	115135	1	113821	3	228956	1.73709	0.878572	1.3103
ARZACHENA	F	HCL	1976	37			1990	45-54	10	93746	6	96704	16	190450	10.6671	6.2045	8.40116
TEULADA	F	NHL	1976	43			1990	55-64	15	78881	12	86260	27	165141	19.016	13.9114	16.3497
MORGONGIORI	F	NHL	1976	46			1990	65-74	11	52711	13	63375	24	116086	20.8685	20.5128	20.6743
TEMPIO	F	NHL	1976	51		77	1990	75+	2	37543	1	52788	3	90331	5.32722	1.89437	3.32112
GIBA	F	NHL	1976	54			1991	25-34	2	131294	3	131889	5	263183	1.5233	2.27464	1.89982		1991	9.22817	9.17706	9.20175
GHILARZA	F	NHL	1976	55			1991	35-44	5	115135	2	113821	7	228956	4.34273	1.75714	3.05736
CAGLIARI	F	NHL	1976	57			1991	45-54	7	93746	8	96704	15	190450	7.46699	8.27267	7.87608
SEULO	F	NHL	1976	63			1991	55-64	17	78881	19	86260	36	165141	21.5515	22.0264	21.7996
GUASILA	F	NHL	1976	67			1991	65-74	14	52711	13	63375	27	116086	26.5599	20.5128	23.2586
SASSARI	F	NHL	1976	68	1	97	1991	75+	2	37543	5	52788	7	90331	5.32722	9.47185	7.74928
	F	NHL	1976	68			1992	25-34	1	131294	1	131889	2	263183	0.761649	0.758213	0.759928		1992	10.2099	6.97456	8.53771
ARMUNGIA	F	NHL	1976	72			1992	35-44	2	115135	0	113821	2	228956	1.73709	0	0.87353
BORTIGALI	F	NHL	1976	73			1992	45-54	6	93746	12	96704	18	190450	6.40027	12.409	9.4513
SANTA TERESA DI GALLURA	F	NHL	1976	73			1992	55-64	15	78881	7	86260	22	165141	19.016	8.115	13.3219
CAGLIARI	F	NHL	1976	77			1992	65-74	25	52711	14	63375	39	116086	47.4284	22.0907	33.5958
CAGLIARI	M	NHL	1976	29	1	90	1992	75+	3	37543	4	52788	7	90331	7.99084	7.57748	7.74928
BUDONI	M	NHL	1976	49			1993	25-34	2	131294	0	131889	2	263183	1.5233	0	0.759928		1993	10.0135	9.91122	9.96066
GIBA	M	NHL	1976	55			1993	35-44	7	115135	0	113821	7	228956	6.07982	0	3.05736
SORSO	M	NHL	1976	58			1993	45-54	11	93746	14	96704	25	190450	11.7338	14.4772	13.1268
MOGORO	M	NHL	1976	60			1993	55-64	12	78881	17	86260	29	165141	15.2128	19.7079	17.5608
CAGLIARI	M	NHL	1976	63			1993	65-74	16	52711	18	63375	34	116086	30.3542	28.4024	29.2886
NUXIS	M	NHL	1976	64		105	1993	75+	3	37543	5	52788	8	90331	7.99084	9.47185	8.85632
	M	NHL	1976	64			1994	25-34	4	131294	1	131889	5	263183	3.0466	0.758213	1.89982		1994	13.7441	9.54414	11.5733
USSANA	M	NHL	1976	70			1994	35-44	5	115135	5	113821	10	228956	4.34273	4.39286	4.36765
	M	NHL	1976	70			1994	45-54	13	93746	11	96704	24	190450	13.8673	11.3749	12.6017
GIAVE	M	NHL	1976	72			1994	55-64	29	78881	15	86260	44	165141	36.7642	17.3893	26.6439
SORSO	M	NHL	1976	72			1994	65-74	16	52711	16	63375	32	116086	30.3542	25.2465	27.5658
LURAS	F	NHL	1977	59		122	1994	75+	3	37543	4	52788	7	90331	7.99084	7.57748	7.74928
SASSARI	F	NHL	1977	62			1995	25-34	3	131294	2	131889	5	263183	2.28495	1.51643	1.89982		1995	11.388	9.91122	10.6247
	F	NHL	1977	62			1995	35-44	4	115135	2	113821	6	228956	3.47418	1.75714	2.62059
CAGLIARI	F	NHL	1977	63			1995	45-54	8	93746	9	96704	17	190450	8.5337	9.30675	8.92623
NURAMINIS	F	NHL	1977	64			1995	55-64	23	78881	18	86260	41	165141	29.1578	20.8671	24.8273
LURAS	F	NHL	1977	67			1995	65-74	19	52711	16	63375	35	116086	36.0456	25.2465	30.1501
BOSA	F	NHL	1977	68	1	112	1995	75+	1	37543	7	52788	8	90331	2.66361	13.2606	8.85632
ZEDDIANI	F	NHL	1977	70			1996	25-34	1	132909	1	131057	2	263966	0.752394	0.763027	0.757673		1996	9.00328	9.00727	9.00534
CAGLIARI	F	NHL	1977	71			1996	35-44	2	115135	3	113821	5	228956	1.73709	2.63572	2.18383
ORISTANO	M	NHL	1977	25			1996	45-54	5	93746	10	96704	15	190450	5.33356	10.3408	7.87608
NUORO	M	NHL	1977	42			1996	55-64	21	78881	13	86260	34	165141	26.6224	15.0707	20.5885
BULZI	M	NHL	1977	43			1996	65-74	14	52711	19	63375	33	116086	26.5599	29.9803	28.4272
GAIRO	M	NHL	1977	46		95	1996	75+	3	37543	3	52788	6	90331	7.99084	5.68311	6.64224
OLIENA	M	NHL	1977	51			1997	25-34	2	132909	1	131057	3	263966	1.50479	0.763027	1.13651		1997	12.9041	7.26492	9.97591
OLBIA	M	NHL	1977	54			1997	35-44	7	126954	2	129192	9	256146	5.51381	1.54808	3.51362
CAGLIARI	M	NHL	1977	61			1997	45-54	14	111772	13	112627	27	224399	12.5255	11.5425	12.0321
LACONI	M	NHL	1977	62			1997	55-64	26	89760	9	96081	35	185841	28.9661	9.3671	18.8333
CAGLIARI	M	NHL	1977	64			1997	65-74	21	67488	15	81191	36	148679	31.1166	18.475	24.2132
NUORO	M	NHL	1977	67	2	119	1997	75+	4	44576	5	69267	9	113843	8.97344	7.21844	7.90562
VILLAMASSARGIA	M	NHL	1977	67			1998	25-34	4	132909	0	131057	4	263966	3.00958	0	1.51535		1998	12.7298	8.55646	10.5627
VILLAURBANA	M	NHL	1977	67			1998	35-44	3	126954	4	129192	7	256146	2.36306	3.09617	2.73282
MONTI	M	NHL	1977	68			1998	45-54	16	111772	12	112627	28	224399	14.3149	10.6546	12.4778
ORUNE	M	NHL	1977	70			1998	55-64	16	89760	14	96081	30	185841	17.8253	14.571	16.1428
OLBIA	M	NHL	1977	71			1998	65-74	29	67488	20	81191	49	148679	42.9706	24.6333	32.9569
ALGHERO	M	NHL	1977	74		126	1998	75+	5	44576	3	69267	8	113843	11.2168	4.33107	7.02722
OSILO	M	NHL	1977	74			1999	25-34	5	132909	2	131057	7	263966	3.76197	1.52605	2.65186		1999	11.1603	9.20223	10.1436
VILLAPUTZU	F	NHL	1978	31			1999	35-44	9	126954	2	129192	11	256146	7.08918	1.54808	4.29443
VILLAMASSARGIA	F	NHL	1978	42			1999	45-54	14	111772	9	112627	23	224399	12.5255	7.99098	10.2496
BOLOTANA	F	NHL	1978	43			1999	55-64	18	89760	20	96081	38	185841	20.0535	20.8158	20.4476
SERDIANA	F	NHL	1978	51			1999	65-74	13	67488	22	81191	35	148679	19.2627	27.0966	23.5406
OROTELLI	F	NHL	1978	53		121	1999	75+	5	44576	2	69267	7	113843	11.2168	2.88738	6.14882
VILLANOVA MONTELEONE	F	NHL	1978	53			2000	25-34	4	132909	2	131057	6	263966	3.00958	1.52605	2.27302		2000	11.6835	10.3323	10.9819
CARBONIA	F	NHL	1978	54			2000	35-44	4	126954	6	129192	10	256146	3.15075	4.64425	3.90402
CAGLIARI	F	NHL	1978	55			2000	45-54	11	111772	12	112627	23	224399	9.84146	10.6546	10.2496
CAGLIARI	F	HCL	1978	58			2000	55-64	18	89760	22	96081	40	185841	20.0535	22.8973	21.5238
CAGLIARI	F	NHL	1978	59			2000	65-74	22	67488	21	81191	43	148679	32.5984	25.8649	28.9214
CARBONIA	F	NHL	1978	61		131	2000	75+	8	44576	1	69267	9	113843	17.9469	1.44369	7.90562
CAGLIARI	F	NHL	1978	63			2001	25-34	6	132909	0	131057	6	263966	4.51437	0	2.27302		2001	19.5306	12.1082	15.6764
SILIGO	F	NHL	1978	64			2001	35-44	10	126954	3	129192	13	256146	7.87687	2.32213	5.07523
SINISCOLA	F	NHL	1978	64			2001	45-54	27	111772	16	112627	43	224399	24.1563	14.2062	19.1623
CAGLIARI	F	NHL	1978	68			2001	55-64	32	89760	23	96081	55	185841	35.6506	23.9381	29.5952
GHILARZA	F	NHL	1978	68			2001	65-74	31	67488	23	81191	54	148679	45.9341	28.3283	36.3199
MAMOIADA	F	NHL	1978	68		187	2001	75+	6	44576	10	69267	16	113843	13.4602	14.4369	14.0544
NULVI	F	NHL	1978	68			2002	25-34	3	132909	2	131057	5	263966	2.25718	1.52605	1.89418		2002	13.6017	11.1395	12.3232
SILANUS	F	NHL	1978	70			2002	35-44	4	126954	6	129192	10	256146	3.15075	4.64425	3.90402
SENEGHE	F	NHL	1978	71			2002	45-54	10	111772	10	112627	20	224399	8.94678	8.87887	8.9127
SILIQUA	M	NHL	1978	25			2002	55-64	34	89760	22	96081	56	185841	37.8788	22.8973	30.1333
CAGLIARI	M	NHL	1978	41			2002	65-74	24	67488	25	81191	49	148679	35.5619	30.7916	32.9569
ARITZO	M	NHL	1978	46	1	147	2002	75+	3	44576	4	69267	7	113843	6.73008	5.77476	6.14882
CARLOFORTE	M	NHL	1978	46			2003	25-34	5	132909	4	131057	9	263966	3.76197	3.05211	3.40953		2003	11.3347	12.2696	11.8202
CARBONIA	M	NHL	1978	48			2003	35-44	2	126954	4	129192	6	256146	1.57537	3.09617	2.34241
GAVOI	M	HCL	1978	48			2003	45-54	14	111772	12	112627	26	224399	12.5255	10.6546	11.5865
SASSARI	M	NHL	1978	48			2003	55-64	25	89760	27	96081	52	185841	27.852	28.1013	27.9809
CAGLIARI	M	HCL	1978	49			2003	65-74	19	67488	23	81191	42	148679	28.1532	28.3283	28.2488
SAMATZAI	M	NHL	1978	49	2	141	2003	75+	0	44576	6	69267	6	113843	0	8.66213	5.27042
SASSARI	M	NHL	1978	51					1387		1141		2528
FLUMINIMAGGIORE	M	NHL	1978	53
SASSARI	M	NHL	1978	54
SASSARI	M	NHL	1978	54
NUXIS	M	NHL	1978	57
ITTIRI	M	NHL	1978	58
CARBONIA	M	NHL	1978	60
BORUTTA	M	NHL	1978	62
CABRAS	M	NHL	1978	62
SANLURI	M	NHL	1978	62
TELTI	M	NHL	1978	67
CAGLIARI	M	NHL	1978	71
NURACHI	M	NHL	1978	71
CAGLIARI	M	NHL	1978	72
CAGLIARI	M	NHL	1978	72
LOCULI	M	NHL	1978	73
VILLANOVA MONTELEONE	M	NHL	1978	82
TEMPIO	F	NHL	1979	49
SEDILO	F	NHL	1979	52
SESTU	F	NHL	1979	52
CASTELSARDO	F	NHL	1979	58
CAGLIARI	F	NHL	1979	61
LA MADDALENA	F	NHL	1979	63
ORGOSOLO	F	NHL	1979	64
ALGHERO	F	NHL	1979	68
	F	NHL	1979	71
CAGLIARI	F	NHL	1979	72
PLOAGHE	F	NHL	1979	72
MAMOIADA	F	NHL	1979	73
PLOAGHE	F	NHL	1979	74
POZZOMAGGIORE	F	NHL	1979	74
SANLURI	F	NHL	1979	74
SILIQUA	M	HCL	1979	30
VILLACIDRO	M	NHL	1979	37
CAGLIARI	M	NHL	1979	42
CAGLIARI	M	NHL	1979	43
	M	NHL	1979	43
PULA	M	NHL	1979	46
CAGLIARI	M	NHL	1979	49
URI	M	NHL	1979	52
TRESNURAGHES	M	NHL	1979	55
MEANA SARDO	M	NHL	1979	57
VILLAPUTZU	M	NHL	1979	57
VILLASPECIOSA	M	NHL	1979	62
ORISTANO	M	NHL	1979	63
	M	NHL	1979	63
TERRALBA	M	NHL	1979	71
VILLAURBANA	M	NHL	1979	72
	F	NHL	1980	26
BULZI	F	NHL	1980	30
CAGLIARI	F	NHL	1980	30
SERRAMANNA	F	HCL	1980	43
NEONELI	F	NHL	1980	46
ALGHERO	F	NHL	1980	49
NUORO	F	NHL	1980	49
VILLACIDRO	F	NHL	1980	55
BERCHIDDA	F	NHL	1980	57
MACOMER	F	NHL	1980	57
CARLOFORTE	F	NHL	1980	60
MACOMER	F	NHL	1980	61
MACOMER	F	NHL	1980	61
OLBIA	F	NHL	1980	61
SILIQUA	F	NHL	1980	61
MACOMER	F	NHL	1980	62
ALGHERO	F	NHL	1980	64
QUARTU SANT'ELENA	F	NHL	1980	64
ESPORLATU	F	NHL	1980	68
USINI	F	NHL	1980	68
ASSEMINI	F	NHL	1980	73
LOCULI	F	NHL	1980	77
NULE	F	NHL	1980	77
NUXIS	F	NHL	1980	77
TERRALBA	F	NHL	1980	77
SERRAMANNA	M	NHL	1980	29
SASSARI	M	NHL	1980	37
	M	NHL	1980	37
NUORO	M	NHL	1980	43
CAGLIARI	M	NHL	1980	45
DORGALI	M	NHL	1980	49
PATTADA	M	NHL	1980	51
BARISARDO	M	NHL	1980	52
NUORO	M	NHL	1980	52
DOLIANOVA	M	NHL	1980	54
ITTIREDDU	M	NHL	1980	55
NUORO	M	NHL	1980	57
ASSEMINI	M	NHL	1980	58
SARULE	M	NHL	1980	62
ORGOSOLO	M	NHL	1980	64
BULTEI	M	NHL	1980	68
GIAVE	M	NHL	1980	68
TERTENIA	M	NHL	1980	68
ASSEMINI	M	NHL	1980	71
CARLOFORTE	M	NHL	1980	71
TRINITA' D'AGULTU	M	NHL	1980	71
BAUNEI	M	NHL	1980	73
OLBIA	M	NHL	1980	73
CARBONIA	M	NHL	1980	74
	M	NHL	1980	74
SAN GIOVANNI SUERGIU	M	NHL	1980	77
CAGLIARI	M	NHL	1980	82
CAGLIARI	F	NHL	1981	30
	F	NHL	1981	37
CAGLIARI	F	NHL	1981	46
DORGALI	F	NHL	1981	46
CAGLIARI	F	NHL	1981	48
OLBIA	F	HCL	1981	49
MAMOIADA	F	NHL	1981	51
MAMOIADA	F	NHL	1981	51
OZIERI	F	NHL	1981	53
ALGHERO	F	NHL	1981	54
PLOAGHE	F	NHL	1981	55
ISILI	F	NHL	1981	57
TUILI	F	NHL	1981	59
VILLANOVATULO	F	NHL	1981	61
CARBONIA	F	NHL	1981	67
GADONI	F	NHL	1981	68
VILLACIDRO	F	NHL	1981	70
MARRUBIU	F	NHL	1981	71
NULE	F	NHL	1981	71
QUARTU SANT'ELENA	F	NHL	1981	73
ARZACHENA	F	NHL	1981	74
CAGLIARI	F	NHL	1981	74
NULE	F	NHL	1981	77
CAGLIARI	M	NHL	1981	25
QUARTU SANT'ELENA	M	NHL	1981	41
SELARGIUS	M	NHL	1981	41
CAGLIARI	M	NHL	1981	43
BENETUTTI	M	NHL	1981	58
VILLACIDRO	M	NHL	1981	58
LOTZORAI	M	NHL	1981	61
CARBONIA	M	NHL	1981	67
	M	NHL	1981	67
RUINAS	M	NHL	1981	70
SASSARI	M	NHL	1981	72
SCANO MONTIFERRO	M	NHL	1981	72
ASSEMINI	M	NHL	1981	73
LA MADDALENA	M	NHL	1981	73
SANTA GIUSTA	M	NHL	1981	73
CAGLIARI	M	NHL	1981	74
IGLESIAS	M	NHL	1981	74
QUARTU SANT'ELENA	M	NHL	1981	74
TEMPIO	M	HCL	1981	74
SELARGIUS	F	NHL	1982	26
CAGLIARI	F	NHL	1982	45
ESCALAPLANO	F	NHL	1982	45
SENNORI	F	NHL	1982	45
TERRALBA	F	NHL	1982	51
ORISTANO	F	NHL	1982	52
VILLASOR	F	NHL	1982	57
OLLASTRA SIMAXIS	F	NHL	1982	61
SASSARI	F	NHL	1982	63
CARBONIA	F	NHL	1982	64
LURAS	F	NHL	1982	64
MAMOIADA	F	NHL	1982	67
VILLANOVA MONTELEONE	F	NHL	1982	68
BUDDUSO'	F	NHL	1982	70
OTTANA	F	NHL	1982	71
	F	NHL	1982	71
ALES	F	NHL	1982	74
SEULO	F	NHL	1982	74
	F	NHL	1982	74
IGLESIAS	M	NHL	1982	29
CAGLIARI	M	NHL	1982	31
OSSI	M	NHL	1982	37
PORTO TORRES	M	NHL	1982	41
ARZACHENA	M	NHL	1982	42
SAN NICOLO' D'ARCIDANO	M	NHL	1982	49
SASSARI	M	NHL	1982	49
BARUMINI	M	NHL	1982	51
CAGLIARI	M	NHL	1982	51
ARBUS	M	NHL	1982	52
CAGLIARI	M	NHL	1982	52
	M	NHL	1982	53
NUORO	M	NHL	1982	54
SANT'ANTIOCO	M	NHL	1982	54
	M	NHL	1982	54
VILLASOR	M	NHL	1982	55
CAGLIARI	M	NHL	1982	59
SASSARI	M	NHL	1982	61
BARESSA	M	NHL	1982	62
OSIDDA	M	NHL	1982	62
	M	NHL	1982	63
OLBIA	M	NHL	1982	64
ARZANA	M	NHL	1982	67
OSSI	M	NHL	1982	67
CAGLIARI	M	NHL	1982	68
ORISTANO	M	NHL	1982	70
CARBONIA	M	HCL	1982	72
	M	NHL	1982	74
CAGLIARI	M	NHL	1982	82
CAGLIARI	F	NHL	1983	37
	F	NHL	1983	43
QUARTU SANT'ELENA	F	NHL	1983	52
	F	NHL	1983	55
OZIERI	F	NHL	1983	57
OZIERI	F	NHL	1983	57
SAMUGHEO	F	NHL	1983	57
SASSARI	F	NHL	1983	58
OLLOLLAI	F	HCL	1983	60
VILLANOVAFRANCA	F	NHL	1983	60
POSADA	F	NHL	1983	61
ORUNE	F	NHL	1983	64
CAGLIARI	F	NHL	1983	67
CAGLIARI	F	NHL	1983	67
MONTRESTA	F	NHL	1983	67
OLLASTRA SIMAXIS	F	NHL	1983	70
CAGLIARI	F	NHL	1983	74
SERRAMANNA	F	NHL	1983	74
TEMPIO	F	NHL	1983	77
ASSEMINI	M	NHL	1983	37
SESTU	M	NHL	1983	46
CASTELSARDO	M	HCL	1983	51
CAGLIARI	M	NHL	1983	54
	M	NHL	1983	55
CAGLIARI	M	NHL	1983	58
CAGLIARI	M	NHL	1983	60
MARRUBIU	M	HCL	1983	60
CAGLIARI	M	NHL	1983	61
BONORVA	M	NHL	1983	67
OLZAI	M	NHL	1983	67
ARBUS	M	NHL	1983	68
CAGLIARI	M	NHL	1983	68
CAGLIARI	M	HCL	1983	72
QUARTU SANT'ELENA	M	NHL	1983	73
SANLURI	M	NHL	1983	77
BONO	M	NHL	1983	82
VILLAMASSARGIA	F	NHL	1984	31
CAPOTERRA	F	NHL	1984	43
	F	NHL	1984	48
ALBAGIARA	F	NHL	1984	51
SASSARI	F	NHL	1984	51
NURAMINIS	F	NHL	1984	54
OSILO	F	NHL	1984	54
PORTO TORRES	F	NHL	1984	54
ALGHERO	F	NHL	1984	55
CAGLIARI	F	NHL	1984	57
ARITZO	F	NHL	1984	58
PLOAGHE	F	NHL	1984	58
CAGLIARI	F	NHL	1984	60
OSILO	F	NHL	1984	61
CAGLIARI	F	NHL	1984	62
LA MADDALENA	F	NHL	1984	63
ALGHERO	F	NHL	1984	64
TEMPIO	F	NHL	1984	68
CARBONIA	F	NHL	1984	70
DECIMOMANNU	F	NHL	1984	70
LURAS	F	NHL	1984	70
USSANA	F	NHL	1984	70
	F	NHL	1984	70
TULA	F	NHL	1984	72
OLBIA	F	NHL	1984	73
VILLAPUTZU	F	NHL	1984	73
ALGHERO	F	NHL	1984	74
BUDDUSO'	F	NHL	1984	74
SIMAXIS	F	NHL	1984	77
LA MADDALENA	M	NHL	1984	25
NUORO	M	NHL	1984	25
VILLANOVAFRANCA	M	NHL	1984	26
CAGLIARI	M	NHL	1984	29
NURAMINIS	M	NHL	1984	31
NUORO	M	NHL	1984	45
SAN VITO	M	NHL	1984	45
VILLASOR	M	NHL	1984	45
CAGLIARI	M	NHL	1984	48
DOMUSNOVAS	M	NHL	1984	48
TERRALBA	M	NHL	1984	49
CAGLIARI	M	NHL	1984	52
TEMPIO	M	NHL	1984	53
NUORO	M	NHL	1984	54
ORISTANO	M	NHL	1984	54
CAGLIARI	M	NHL	1984	55
ABBASANTA	M	NHL	1984	57
PAULILATINO	M	HCL	1984	57
VALLEDORIA	M	NHL	1984	57
GONNOSFANADIGA	M	NHL	1984	58
ORISTANO	M	NHL	1984	59
SINISCOLA	M	HCL	1984	59
OLBIA	M	NHL	1984	60
ALGHERO	M	NHL	1984	61
LUNAMATRONA	M	NHL	1984	68
PUTIFIGARI	M	NHL	1984	68
SERRAMANNA	M	NHL	1984	68
CAGLIARI	M	NHL	1984	71
THIESI	M	NHL	1984	71
TEMPIO	M	NHL	1984	72
BOSA	M	NHL	1984	73
OZIERI	M	NHL	1984	73
SASSARI	M	NHL	1984	73
URI	M	NHL	1984	73
PORTO TORRES	F	NHL	1985	23
SIURGUS DONIGALA	F	NHL	1985	23
SELARGIUS	F	NHL	1985	26
BITTI	F	NHL	1985	45
CAGLIARI	F	NHL	1985	48
ALGHERO	F	NHL	1985	49
BARISARDO	F	NHL	1985	49
CAGLIARI	F	NHL	1985	49
PORTO TORRES	F	NHL	1985	49
OLBIA	F	NHL	1985	53
OVODDA	F	NHL	1985	53
PORTO TORRES	F	NHL	1985	55
SESTU	F	NHL	1985	59
CAGLIARI	F	NHL	1985	60
POZZOMAGGIORE	F	NHL	1985	60
CAGLIARI	F	NHL	1985	61
MARA	F	NHL	1985	61
SENORBI'	F	NHL	1985	61
FORDONGIANUS	F	NHL	1985	68
ALA' DEI SARDI	F	NHL	1985	70
SASSARI	F	NHL	1985	70
PERDASDEFOGU	F	NHL	1985	71
TEMPIO	F	NHL	1985	73
ALGHERO	F	NHL	1985	74
OSSI	F	NHL	1985	74
SILIGO	F	NHL	1985	74
OLBIA	F	NHL	1985	82
	F	NHL	1985	82
QUARTU SANT'ELENA	M	NHL	1985	37
SARROCH	M	HCL	1985	37
FONNI	M	HCL	1985	41
LAERRU	M	NHL	1985	41
OZIERI	M	NHL	1985	42
CASTELSARDO	M	NHL	1985	43
PUTIFIGARI	M	NHL	1985	43
BITTI	M	NHL	1985	45
CAGLIARI	M	NHL	1985	45
MANDAS	M	HCL	1985	49
SASSARI	M	NHL	1985	49
SORSO	M	NHL	1985	49
CAGLIARI	M	NHL	1985	51
UTA	M	HCL	1985	51
ALA' DEI SARDI	M	NHL	1985	52
CAGLIARI	M	HCL	1985	52
CAGLIARI	M	NHL	1985	52
CAGLIARI	M	NHL	1985	53
NUORO	M	NHL	1985	55
SASSARI	M	NHL	1985	58
SASSARI	M	NHL	1985	60
ILBONO	M	NHL	1985	61
SANLURI	M	NHL	1985	61
USSARAMANNA	M	HCL	1985	62
OSSI	M	NHL	1985	64
SILIQUA	M	NHL	1985	64
VALLERMOSA	M	NHL	1985	67
CAGLIARI	M	NHL	1985	68
	M	NHL	1985	68
CAGLIARI	M	HCL	1985	70
LAERRU	M	NHL	1985	71
SASSARI	M	NHL	1985	71
BOSA	M	HCL	1985	72
NULE	M	NHL	1985	72
DORGALI	M	NHL	1985	73
LA MADDALENA	F	NHL	1986	30
SASSARI	F	NHL	1986	31
	F	NHL	1986	37
SASSARI	F	NHL	1986	41
NUORO	F	NHL	1986	45
OLBIA	F	NHL	1986	49
SASSARI	F	NHL	1986	51
FONNI	F	NHL	1986	54
SASSARI	F	NHL	1986	58
CAGLIARI	F	NHL	1986	59
PUTIFIGARI	F	NHL	1986	59
PUTIFIGARI	F	NHL	1986	59
SASSARI	F	NHL	1986	59
ORUNE	F	NHL	1986	60
	F	NHL	1986	60
SANTULUSSURGIU	F	NHL	1986	62
SASSARI	F	NHL	1986	62
TRESNURAGHES	F	NHL	1986	62
BONORVA	F	NHL	1986	64
CARBONIA	F	NHL	1986	64
LODE'	F	NHL	1986	64
CAGLIARI	F	NHL	1986	67
OLIENA	F	NHL	1986	70
AIDOMAGGIORE	F	NHL	1986	73
SINISCOLA	F	NHL	1986	73
VALLEDORIA	F	NHL	1986	74
SASSARI	F	NHL	1986	77
USINI	M	NHL	1986	25
CAGLIARI	M	NHL	1986	26
CAGLIARI	M	NHL	1986	31
OZIERI	M	NHL	1986	41
UTA	M	NHL	1986	41
SASSARI	M	NHL	1986	43
SORRADILE	M	NHL	1986	43
FLUSSIO	M	NHL	1986	45
TEMPIO	M	NHL	1986	45
OZIERI	M	NHL	1986	48
THIESI	M	NHL	1986	48
BONORVA	M	NHL	1986	51
IGLESIAS	M	NHL	1986	51
CAGLIARI	M	NHL	1986	52
SEDINI	M	NHL	1986	52
CAGLIARI	M	NHL	1986	54
USINI	M	NHL	1986	54
ALGHERO	M	NHL	1986	55
NUORO	M	NHL	1986	55
SERRI	M	NHL	1986	55
	M	NHL	1986	55
ALGHERO	M	NHL	1986	57
LA MADDALENA	M	NHL	1986	57
SASSARI	M	NHL	1986	57
SINNAI	M	NHL	1986	57
GUAMAGGIORE	M	NHL	1986	59
SAN NICOLO' D'ARCIDANO	M	NHL	1986	61
CAGLIARI	M	HCL	1986	62
MANDAS	M	HCL	1986	62
DESULO	M	NHL	1986	63
QUARTU SANT'ELENA	M	NHL	1986	63
SASSARI	M	NHL	1986	63
ALGHERO	M	NHL	1986	64
CHIARAMONTI	M	NHL	1986	64
ORANI	M	NHL	1986	64
POZZOMAGGIORE	M	NHL	1986	64
SERRAMANNA	M	NHL	1986	67
UTA	M	NHL	1986	68
PALAU	M	NHL	1986	70
ARZACHENA	M	NHL	1986	71
GUSPINI	M	NHL	1986	72
PORTO TORRES	M	NHL	1986	72
SAN NICOLO' D'ARCIDANO	M	NHL	1986	72
SASSARI	M	NHL	1986	72
GONNOSFANADIGA	M	NHL	1986	74
OZIERI	M	NHL	1986	74
QUARTU SANT'ELENA	M	NHL	1986	74
TUILI	M	NHL	1986	77
VILLAPUTZU	M	NHL	1986	77
	M	NHL	1986	77
BUDDUSO'	M	NHL	1986	82
QUARTU SANT'ELENA	F	NHL	1987	30
QUARTU SANT'ELENA	F	NHL	1987	31
SESTU	F	NHL	1987	37
QUARTU SANT'ELENA	F	NHL	1987	41
TELTI	F	NHL	1987	41
SORSO	F	NHL	1987	42
SASSARI	F	NHL	1987	46
BONORVA	F	NHL	1987	48
TEMPIO	F	NHL	1987	52
ORISTANO	F	NHL	1987	57
QUARTU SANT'ELENA	F	NHL	1987	57
SINISCOLA	F	NHL	1987	57
CAGLIARI	F	NHL	1987	58
MACOMER	F	NHL	1987	59
MARRUBIU	F	HCL	1987	60
NORBELLO	F	NHL	1987	60
OLMEDO	F	NHL	1987	60
ORANI	F	NHL	1987	62
PORTO TORRES	F	NHL	1987	63
	F	NHL	1987	64
GUAMAGGIORE	F	NHL	1987	67
LURAS	F	NHL	1987	68
ALGHERO	F	NHL	1987	70
OLBIA	F	NHL	1987	70
SELARGIUS	F	NHL	1987	70
ALGHERO	F	NHL	1987	71
CAGLIARI	F	NHL	1987	72
VILLANOVAFRANCA	F	NHL	1987	72
MANDAS	F	NHL	1987	73
MANDAS	F	NHL	1987	73
GHILARZA	F	NHL	1987	74
PLOAGHE	F	NHL	1987	74
SASSARI	F	NHL	1987	74
	F	NHL	1987	77
SASSARI	F	NHL	1987	82
	M	NHL	1987	26
QUARTU SANT'ELENA	M	NHL	1987	41
OLIENA	M	NHL	1987	42
SASSARI	M	HCL	1987	42
SASSARI	M	NHL	1987	42
VILLAPUTZU	M	NHL	1987	42
PALAU	M	NHL	1987	43
CAGLIARI	M	NHL	1987	45
CAGLIARI	M	NHL	1987	45
SASSARI	M	NHL	1987	45
BORTIGALI	M	NHL	1987	46
BOLOTANA	M	NHL	1987	48
CARBONIA	M	NHL	1987	48
MARRUBIU	M	NHL	1987	49
SEGARIU	M	NHL	1987	49
VILLAMAR	M	NHL	1987	49
SASSARI	M	NHL	1987	51
VILLASOR	M	NHL	1987	51
FLUMINIMAGGIORE	M	NHL	1987	52
SINNAI	M	NHL	1987	52
CAGLIARI	M	NHL	1987	54
CAGLIARI	M	NHL	1987	55
SASSARI	M	NHL	1987	55
ISILI	M	NHL	1987	57
	M	NHL	1987	57
FORDONGIANUS	M	HCL	1987	58
SAN GAVINO	M	NHL	1987	58
CHIARAMONTI	M	NHL	1987	59
QUARTU SANT'ELENA	M	NHL	1987	59
CAGLIARI	M	NHL	1987	60
CAGLIARI	M	NHL	1987	60
LA MADDALENA	M	NHL	1987	60
SANT'ANTIOCO	M	NHL	1987	60
SORSO	M	NHL	1987	60
	M	NHL	1987	60
ITTIRI	M	NHL	1987	61
OLIENA	M	NHL	1987	62
OSILO	M	NHL	1987	62
USINI	M	NHL	1987	62
CAGLIARI	M	NHL	1987	63
DOMUSNOVAS	M	NHL	1987	63
GUSPINI	M	NHL	1987	63
CAGLIARI	M	NHL	1987	64
ILBONO	M	NHL	1987	64
PLOAGHE	M	NHL	1987	64
OLMEDO	M	NHL	1987	67
ORISTANO	M	NHL	1987	67
SAMUGHEO	M	NHL	1987	67
URI	M	NHL	1987	67
SASSARI	M	NHL	1987	68
SASSARI	M	NHL	1987	70
MASULLAS	M	NHL	1987	71
SAMATZAI	M	NHL	1987	72
SARROCH	M	NHL	1987	72
SIURGUS DONIGALA	M	NHL	1987	72
DESULO	M	NHL	1987	74
CAGLIARI	M	NHL	1987	77
TORTOLI'	F	HCL	1988	31
ALGHERO	F	NHL	1988	37
SANTA GIUSTA	F	NHL	1988	43
SASSARI	F	NHL	1988	45
TALANA	F	NHL	1988	49
BULTEI	F	NHL	1988	51
OLBIA	F	NHL	1988	51
SINDIA	F	NHL	1988	51
SASSARI	F	NHL	1988	55
GUASILA	F	NHL	1988	57
ITTIREDDU	F	NHL	1988	57
CAGLIARI	F	NHL	1988	59
LA MADDALENA	F	NHL	1988	59
ORGOSOLO	F	NHL	1988	59
SASSARI	F	NHL	1988	59
ARZANA	F	NHL	1988	61
GHILARZA	F	NHL	1988	61
CAGLIARI	F	NHL	1988	62
NUORO	F	NHL	1988	62
ORGOSOLO	F	NHL	1988	62
NUXIS	F	NHL	1988	64
	F	NHL	1988	67
ALGHERO	F	NHL	1988	68
CAPOTERRA	F	NHL	1988	68
ITTIRI	F	NHL	1988	68
SASSARI	F	NHL	1988	68
CARBONIA	F	NHL	1988	70
	F	NHL	1988	70
BIRORI	F	NHL	1988	71
CALANGIANUS	F	NHL	1988	72
OZIERI	F	NHL	1988	72
SAN SPERATE	F	NHL	1988	72
URI	F	NHL	1988	72
	F	NHL	1988	72
CALANGIANUS	F	NHL	1988	73
VILLAPUTZU	F	NHL	1988	73
SASSARI	F	NHL	1988	74
SASSARI	F	NHL	1988	82
SASSARI	M	NHL	1988	26
NARBOLIA	M	NHL	1988	31
GUSPINI	M	NHL	1988	41
CAGLIARI	M	NHL	1988	42
ILLORAI	M	NHL	1988	43
QUARTU SANT'ELENA	M	NHL	1988	45
ALA' DEI SARDI	M	NHL	1988	48
ORISTANO	M	NHL	1988	48
MAGOMADAS	M	NHL	1988	49
OLBIA	M	NHL	1988	51
OLBIA	M	NHL	1988	51
TISSI	M	HCL	1988	52
ALGHERO	M	NHL	1988	54
SARROCH	M	NHL	1988	54
SORSO	M	NHL	1988	54
	M	NHL	1988	54
NARCAO	M	NHL	1988	55
BUDONI	M	NHL	1988	57
PORTO TORRES	M	NHL	1988	57
SASSARI	M	NHL	1988	57
MANDAS	M	NHL	1988	58
	M	NHL	1988	58
RIOLA SARDO	M	NHL	1988	59
SASSARI	M	NHL	1988	59
OSILO	M	NHL	1988	60
SASSARI	M	NHL	1988	60
SASSARI	M	NHL	1988	61
DECIMOPUTZU	M	NHL	1988	62
ITTIRI	M	NHL	1988	62
SAN GAVINO	M	NHL	1988	62
GUSPINI	M	NHL	1988	63
NUORO	M	NHL	1988	63
OSINI	M	NHL	1988	63
PORTO TORRES	M	NHL	1988	63
SINISCOLA	M	NHL	1988	63
CAGLIARI	M	NHL	1988	64
SASSARI	M	HCL	1988	64
LA MADDALENA	M	NHL	1988	67
MOGORO	M	HCL	1988	67
BUSACHI	M	NHL	1988	68
SASSARI	M	NHL	1988	68
CAGLIARI	M	NHL	1988	70
SASSARI	M	NHL	1988	70
AUSTIS	M	NHL	1988	71
CAGLIARI	M	NHL	1988	72
COSSOINE	M	HCL	1988	72
SAN SPERATE	M	NHL	1988	72
OLBIA	M	NHL	1988	73
OLBIA	M	NHL	1988	73
OZIERI	M	NHL	1988	74
QUARTU SANT'ELENA	F	NHL	1989	31
MACOMER	F	NHL	1989	37
MARA	F	NHL	1989	37
OLBIA	F	NHL	1989	37
SASSARI	F	NHL	1989	43
GHILARZA	F	NHL	1989	45
OLBIA	F	NHL	1989	45
SINNAI	F	NHL	1989	45
ORISTANO	F	NHL	1989	48
SASSARI	F	NHL	1989	48
MARRUBIU	F	NHL	1989	53
SASSARI	F	NHL	1989	55
CAGLIARI	F	NHL	1989	58
	F	NHL	1989	60
SANT'ANTIOCO	F	NHL	1989	61
DORGALI	F	NHL	1989	62
IGLESIAS	F	NHL	1989	62
NULVI	F	NHL	1989	63
ORISTANO	F	NHL	1989	67
SEDINI	F	NHL	1989	67
ALGHERO	F	NHL	1989	68
LURAS	F	NHL	1989	68
PLOAGHE	F	NHL	1989	70
PULA	F	NHL	1989	70
SASSARI	F	NHL	1989	71
NUORO	F	NHL	1989	73
NUORO	F	NHL	1989	74
LOCERI	F	NHL	1989	77
SASSARI	F	NHL	1989	82
CAGLIARI	M	NHL	1989	31
ORGOSOLO	M	NHL	1989	41
SELARGIUS	M	NHL	1989	42
SENNORI	M	NHL	1989	43
GIAVE	M	NHL	1989	48
NUGHEDU SAN NICOLO'	M	HCL	1989	49
SASSARI	M	NHL	1989	51
NUORO	M	NHL	1989	52
CAGLIARI	M	NHL	1989	54
SASSARI	M	NHL	1989	54
CAGLIARI	M	NHL	1989	55
BOLOTANA	M	NHL	1989	57
SASSARI	M	NHL	1989	57
SEUI	M	NHL	1989	57
CAGLIARI	M	NHL	1989	58
SASSARI	M	NHL	1989	58
IGLESIAS	M	NHL	1989	59
IGLESIAS	M	NHL	1989	60
QUARTU SANT'ELENA	M	NHL	1989	60
CAGLIARI	M	NHL	1989	61
CALANGIANUS	M	NHL	1989	61
OZIERI	M	HCL	1989	62
PORTO TORRES	M	NHL	1989	63
ALGHERO	M	NHL	1989	64
BOSA	M	NHL	1989	64
CAGLIARI	M	NHL	1989	64
MAMOIADA	M	NHL	1989	64
OLBIA	M	NHL	1989	64
QUARTU SANT'ELENA	M	HCL	1989	64
PORTO TORRES	M	NHL	1989	67
SETTIMO SAN PIETRO	M	NHL	1989	67
LANUSEI	M	NHL	1989	68
OZIERI	M	NHL	1989	68
SAN GAVINO	M	NHL	1989	68
SASSARI	M	NHL	1989	68
LA MADDALENA	M	NHL	1989	70
LURAS	M	NHL	1989	70
DOMUSNOVAS	M	NHL	1989	72
ANELA	M	NHL	1989	73
BONORVA	M	NHL	1989	73
SASSARI	M	NHL	1989	73
AGGIUS	M	NHL	1989	77
TRIEI	F	NHL	1990	41
CAGLIARI	F	NHL	1990	45
COSSOINE	F	NHL	1990	48
BAUNEI	F	NHL	1990	49
DORGALI	F	NHL	1990	49
SASSARI	F	NHL	1990	49
SASSARI	F	NHL	1990	54
DORGALI	F	NHL	1990	55
ASSEMINI	F	NHL	1990	58
CAGLIARI	F	NHL	1990	59
NUGHEDU SAN NICOLO'	F	NHL	1990	59
OSINI	F	NHL	1990	59
OSINI	F	NHL	1990	61
PERFUGAS	F	NHL	1990	61
SARDARA	F	NHL	1990	62
CARBONIA	F	NHL	1990	63
	F	NHL	1990	63
OZIERI	F	NHL	1990	64
OZIERI	F	NHL	1990	64
NUORO	F	NHL	1990	67
CABRAS	F	NHL	1990	68
USINI	F	NHL	1990	68
	F	NHL	1990	68
CAGLIARI	F	NHL	1990	70
CAGLIARI	F	NHL	1990	70
SINNAI	F	NHL	1990	70
TERRALBA	F	NHL	1990	70
ASSEMINI	F	NHL	1990	72
CARLOFORTE	F	NHL	1990	72
ARZANA	F	NHL	1990	73
ALGHERO	F	NHL	1990	74
IGLESIAS	F	NHL	1990	74
GAVOI	F	NHL	1990	82
SAN SPERATE	M	NHL	1990	25
SENNORI	M	NHL	1990	29
ASSEMINI	M	NHL	1990	30
SORSO	M	NHL	1990	30
OLBIA	M	NHL	1990	41
ORGOSOLO	M	HCL	1990	43
AGLIENTU	M	NHL	1990	48
GAVOI	M	NHL	1990	48
NUORO	M	NHL	1990	48
	M	NHL	1990	48
OLLASTRA SIMAXIS	M	NHL	1990	51
QUARTU SANT'ELENA	M	NHL	1990	51
BENETUTTI	M	NHL	1990	52
IRGOLI	M	NHL	1990	54
NUORO	M	NHL	1990	54
TRESNURAGHES	M	NHL	1990	54
NUORO	M	NHL	1990	55
OSILO	M	NHL	1990	57
SASSARI	M	NHL	1990	57
TEMPIO	M	NHL	1990	57
BUDDUSO'	M	NHL	1990	58
CAGLIARI	M	NHL	1990	58
MONTI	M	NHL	1990	58
SIMAXIS	M	NHL	1990	58
BUDDUSO'	M	NHL	1990	59
BUDDUSO'	M	NHL	1990	59
LA MADDALENA	M	NHL	1990	59
CAGLIARI	M	NHL	1990	60
ASSEMINI	M	NHL	1990	62
ORROLI	M	NHL	1990	63
SASSARI	M	NHL	1990	64
CAGLIARI	M	NHL	1990	68
CAGLIARI	M	NHL	1990	70
ORISTANO	M	NHL	1990	70
URI	M	NHL	1990	70
OLBIA	M	NHL	1990	71
COLLINAS	M	NHL	1990	72
NARCAO	M	NHL	1990	73
OSIDDA	M	NHL	1990	73
SEDILO	M	NHL	1990	73
TEMPIO	M	NHL	1990	73
	M	NHL	1990	74
SAMUGHEO	M	NHL	1990	77
TEMPIO	M	NHL	1990	82
CAGLIARI	F	NHL	1991	26
SASSARI	F	NHL	1991	26
CALASETTA	F	NHL	1991	30
	F	NHL	1991	37
CAGLIARI	F	NHL	1991	43
SASSARI	F	NHL	1991	45
CAGLIARI	F	NHL	1991	46
SIMAXIS	F	NHL	1991	48
ONANI'	F	NHL	1991	49
BUDONI	F	NHL	1991	51
SASSARI	F	NHL	1991	53
TORTOLI'	F	NHL	1991	53
BONNANNARO	F	NHL	1991	54
MARACALAGONIS	F	NHL	1991	55
VILLACIDRO	F	NHL	1991	55
LANUSEI	F	NHL	1991	57
QUARTU SANT'ELENA	F	HCL	1991	57
QUARTU SANT'ELENA	F	NHL	1991	58
SESTU	F	NHL	1991	58
SILANUS	F	NHL	1991	59
CAGLIARI	F	NHL	1991	60
LOCERI	F	NHL	1991	60
SASSARI	F	NHL	1991	60
IGLESIAS	F	NHL	1991	61
CARBONIA	F	NHL	1991	62
GONNESA	F	NHL	1991	63
LUOGOSANTO	F	NHL	1991	63
SANT'ANTIOCO	F	NHL	1991	63
SORSO	F	NHL	1991	63
CUGLIERI	F	NHL	1991	64
FONNI	F	NHL	1991	64
LA MADDALENA	F	NHL	1991	64
CAGLIARI	F	NHL	1991	67
CAPOTERRA	F	NHL	1991	67
LAS PLASSAS	F	NHL	1991	67
NARCAO	F	NHL	1991	67
SASSARI	F	NHL	1991	67
SASSARI	F	NHL	1991	67
CAGLIARI	F	NHL	1991	68
CARBONIA	F	NHL	1991	68
OSCHIRI	F	NHL	1991	68
NUORO	F	NHL	1991	72
ORISTANO	F	NHL	1991	74
SENORBI'	F	NHL	1991	74
USSANA	F	NHL	1991	74
GENONI	F	NHL	1991	77
	F	NHL	1991	77
GALTELLI'	F	NHL	1991	82
ORISTANO	F	NHL	1991	82
SESTU	F	NHL	1991	82
SINNAI	M	NHL	1991	23
CAGLIARI	M	NHL	1991	29
QUARTU SANT'ELENA	M	NHL	1991	31
OLBIA	M	HCL	1991	41
PLOAGHE	M	NHL	1991	41
CAGLIARI	M	NHL	1991	42
NUORO	M	NHL	1991	42
SOLARUSSA	M	NHL	1991	42
BUDDUSO'	M	NHL	1991	48
BOSA	M	NHL	1991	51
OLBIA	M	NHL	1991	51
POZZOMAGGIORE	M	NHL	1991	52
QUARTU SANT'ELENA	M	NHL	1991	52
SINNAI	M	NHL	1991	52
ASSEMINI	M	NHL	1991	53
ALGHERO	M	NHL	1991	55
LACONI	M	NHL	1991	55
OLBIA	M	NHL	1991	55
URI	M	NHL	1991	55
	M	NHL	1991	55
NUORO	M	NHL	1991	57
OLMEDO	M	NHL	1991	57
AUSTIS	M	NHL	1991	58
SARULE	M	NHL	1991	58
SINDIA	M	NHL	1991	58
	M	HCL	1991	58
SASSARI	M	NHL	1991	59
URI	M	NHL	1991	59
DOLIANOVA	M	HCL	1991	60
DORGALI	M	NHL	1991	60
SAMASSI	M	NHL	1991	60
SASSARI	M	NHL	1991	60
OZIERI	M	NHL	1991	67
SILIUS	M	NHL	1991	67
CAGLIARI	M	NHL	1991	68
SENNORI	M	NHL	1991	68
SASSARI	M	NHL	1991	70
SORSO	M	NHL	1991	70
IGLESIAS	M	NHL	1991	71
SEULO	M	NHL	1991	71
DONORI	M	NHL	1991	72
OSILO	M	NHL	1991	72
SASSARI	M	NHL	1991	72
QUARTU SANT'ELENA	M	NHL	1991	74
SASSARI	M	NHL	1991	74
URZULEI	M	NHL	1991	74
SANLURI	M	HCL	1991	77
CAGLIARI	M	NHL	1991	82
BUDDUSO'	F	NHL	1992	25
ASSEMINI	F	NHL	1992	45
SAN SPERATE	F	NHL	1992	45
ELINI	F	NHL	1992	46
GONNOSFANADIGA	F	NHL	1992	46
LURAS	F	NHL	1992	51
CAGLIARI	F	NHL	1992	52
LULA	F	NHL	1992	52
SASSARI	F	NHL	1992	52
TISSI	F	NHL	1992	52
DECIMOPUTZU	F	NHL	1992	53
CAGLIARI	F	NHL	1992	54
USINI	F	NHL	1992	54
TRATALIAS	F	NHL	1992	59
BUDDUSO'	F	NHL	1992	61
CAGLIARI	F	NHL	1992	61
CALANGIANUS	F	NHL	1992	61
SENNORI	F	NHL	1992	61
PORTO TORRES	F	NHL	1992	64
SINNAI	F	NHL	1992	64
CAGLIARI	F	NHL	1992	67
CAGLIARI	F	NHL	1992	67
PLOAGHE	F	NHL	1992	67
SAN SPERATE	F	NHL	1992	67
SASSARI	F	NHL	1992	67
ZEDDIANI	F	NHL	1992	67
MACOMER	F	NHL	1992	68
MARA	F	NHL	1992	68
ROMANA	F	NHL	1992	68
SANTA TERESA DI GALLURA	F	NHL	1992	68
CAGLIARI	F	NHL	1992	71
SANLURI	F	NHL	1992	72
DOMUSNOVAS	F	NHL	1992	73
ORISTANO	F	NHL	1992	73
SASSARI	F	NHL	1992	77
TEMPIO	F	NHL	1992	77
ARDAULI	F	NHL	1992	82
QUARTU SANT'ELENA	F	NHL	1992	82
NUORO	M	NHL	1992	23
SERRAMANNA	M	NHL	1992	25
ASSEMINI	M	NHL	1992	42
OTTANA	M	NHL	1992	42
SASSARI	M	NHL	1992	45
OSILO	M	NHL	1992	46
SASSARI	M	NHL	1992	49
	M	NHL	1992	49
SASSARI	M	NHL	1992	52
GONNOSFANADIGA	M	NHL	1992	53
OZIERI	M	NHL	1992	55
SAN GIOVANNI SUERGIU	M	NHL	1992	55
CAGLIARI	M	NHL	1992	57
DECIMOMANNU	M	NHL	1992	57
MARRUBIU	M	NHL	1992	58
CAGLIARI	M	NHL	1992	61
CASTELSARDO	M	NHL	1992	61
NUORO	M	NHL	1992	61
ALGHERO	M	NHL	1992	62
CAGLIARI	M	NHL	1992	62
QUARTU SANT'ELENA	M	NHL	1992	62
TISSI	M	NHL	1992	62
CAGLIARI	M	NHL	1992	63
BOSA	M	NHL	1992	64
LA MADDALENA	M	NHL	1992	64
CAGLIARI	M	NHL	1992	67
CAGLIARI	M	NHL	1992	67
NURAMINIS	M	HCL	1992	67
SASSARI	M	NHL	1992	67
TERTENIA	M	NHL	1992	67
BOSA	M	NHL	1992	68
IGLESIAS	M	NHL	1992	68
SANLURI	M	NHL	1992	68
MOGORO	M	NHL	1992	70
ORISTANO	M	NHL	1992	70
SORSO	M	NHL	1992	70
SASSARI	M	NHL	1992	71
	M	NHL	1992	71
BUDDUSO'	M	NHL	1992	72
CAGLIARI	M	NHL	1992	72
CASTELSARDO	M	NHL	1992	72
	M	NHL	1992	72
BUDDUSO'	M	NHL	1992	73
CALANGIANUS	M	NHL	1992	73
DESULO	M	HCL	1992	73
ISILI	M	NHL	1992	73
TEMPIO	M	NHL	1992	73
TORRALBA	M	NHL	1992	73
OZIERI	M	NHL	1992	74
SANT'ANTIOCO	M	NHL	1992	74
CAGLIARI	M	NHL	1992	77
SILIQUA	M	NHL	1992	77
SASSARI	M	NHL	1992	82
CAGLIARI	F	NHL	1993	49
ORROLI	F	NHL	1993	49
OSSI	F	NHL	1993	49
CAGLIARI	F	NHL	1993	51
CAGLIARI	F	NHL	1993	51
SANLURI	F	NHL	1993	51
CAGLIARI	F	NHL	1993	52
IGLESIAS	F	NHL	1993	52
PORTO TORRES	F	NHL	1993	52
SESTU	F	NHL	1993	52
SORSO	F	NHL	1993	52
CAGLIARI	F	NHL	1993	54
NUORO	F	NHL	1993	54
OZIERI	F	NHL	1993	54
BITTI	F	NHL	1993	55
ISILI	F	NHL	1993	58
OZIERI	F	NHL	1993	58
SENORBI'	F	NHL	1993	58
PULA	F	NHL	1993	59
	F	NHL	1993	59
	F	NHL	1993	59
ALGHERO	F	NHL	1993	60
ISILI	F	NHL	1993	60
RIOLA SARDO	F	NHL	1993	60
SASSARI	F	NHL	1993	60
TEMPIO	F	NHL	1993	61
ALGHERO	F	NHL	1993	62
QUARTU SANT'ELENA	F	NHL	1993	62
TRIEI	F	NHL	1993	62
CAGLIARI	F	NHL	1993	63
URAS	F	NHL	1993	63
LA MADDALENA	F	NHL	1993	67
MARACALAGONIS	F	NHL	1993	67
AGGIUS	F	NHL	1993	68
BELVI'	F	NHL	1993	68
CAGLIARI	F	NHL	1993	68
OLBIA	F	NHL	1993	68
SANTA GIUSTA	F	NHL	1993	68
SASSARI	F	NHL	1993	68
CAGLIARI	F	NHL	1993	71
THIESI	F	NHL	1993	71
	F	NHL	1993	71
BUDDUSO'	F	NHL	1993	72
CAGLIARI	F	NHL	1993	72
CAGLIARI	F	NHL	1993	73
MACOMER	F	NHL	1993	73
OLBIA	F	NHL	1993	73
ARBUS	F	NHL	1993	74
SASSARI	F	NHL	1993	74
CAGLIARI	F	NHL	1993	77
DESULO	F	NHL	1993	77
GADONI	F	NHL	1993	77
SARDARA	F	NHL	1993	77
SASSARI	F	NHL	1993	82
SAN GAVINO	M	NHL	1993	29
QUARTU SANT'ELENA	M	NHL	1993	30
OZIERI	M	NHL	1993	37
OROTELLI	M	NHL	1993	41
PORTO TORRES	M	NHL	1993	41
	M	HCL	1993	41
ASSEMINI	M	NHL	1993	42
SAN SPERATE	M	NHL	1993	42
CAGLIARI	M	NHL	1993	43
IGLESIAS	M	NHL	1993	45
ALGHERO	M	HCL	1993	46
ORISTANO	M	NHL	1993	46
BUDONI	M	HCL	1993	48
SASSARI	M	NHL	1993	48
CAGLIARI	M	NHL	1993	49
CAGLIARI	M	NHL	1993	49
SASSARI	M	NHL	1993	51
CAGLIARI	M	NHL	1993	52
TERTENIA	M	NHL	1993	52
MARRUBIU	M	NHL	1993	53
CAGLIARI	M	NHL	1993	55
LA MADDALENA	M	NHL	1993	55
PORTO TORRES	M	NHL	1993	55
VILLASALTO	M	NHL	1993	58
	M	NHL	1993	58
	M	NHL	1993	59
IGLESIAS	M	NHL	1993	60
OLLOLLAI	M	NHL	1993	60
QUARTU SANT'ELENA	M	NHL	1993	60
CAGLIARI	M	NHL	1993	61
SANLURI	M	NHL	1993	62
ABBASANTA	M	NHL	1993	63
TERTENIA	M	NHL	1993	67
CAGLIARI	M	NHL	1993	68
BULTEI	M	HCL	1993	70
CAGLIARI	M	NHL	1993	70
GIBA	M	NHL	1993	70
OSILO	M	NHL	1993	70
RIOLA SARDO	M	NHL	1993	70
	M	NHL	1993	70
SASSARI	M	NHL	1993	71
SESTU	M	HCL	1993	71
TEMPIO	M	NHL	1993	71
CAGLIARI	M	NHL	1993	72
GIBA	M	NHL	1993	72
ORISTANO	M	NHL	1993	72
	M	NHL	1993	73
URAS	M	NHL	1993	74
SUNI	M	NHL	1993	77
CAGLIARI	M	NHL	1993	82
CARLOFORTE	M	NHL	1993	82
	F	NHL	1994	30
DOLIANOVA	F	NHL	1994	41
SANT'ANTIOCO	F	NHL	1994	41
SASSARI	F	NHL	1994	42
MACOMER	F	NHL	1994	43
SARULE	F	NHL	1994	43
NUORO	F	NHL	1994	45
SARULE	F	NHL	1994	46
SINISCOLA	F	NHL	1994	46
URI	F	NHL	1994	46
CAGLIARI	F	NHL	1994	49
SORSO	F	NHL	1994	51
ALGHERO	F	NHL	1994	52
CAGLIARI	F	NHL	1994	52
PERDAXIUS	F	NHL	1994	52
SERRAMANNA	F	NHL	1994	54
TONARA	F	NHL	1994	54
DECIMOMANNU	F	NHL	1994	55
SASSARI	F	NHL	1994	55
	F	NHL	1994	55
SENNORI	F	NHL	1994	58
ALGHERO	F	HCL	1994	60
TELTI	F	NHL	1994	60
BAUNEI	F	NHL	1994	61
CAGLIARI	F	NHL	1994	62
CARBONIA	F	NHL	1994	62
SASSARI	F	NHL	1994	62
	F	NHL	1994	62
CARBONIA	F	NHL	1994	64
LA MADDALENA	F	NHL	1994	64
NUXIS	F	NHL	1994	64
	F	NHL	1994	64
VILLANOVAFORRU	F	NHL	1994	67
ALA' DEI SARDI	F	NHL	1994	68
CAGLIARI	F	NHL	1994	68
JERZU	F	NHL	1994	68
SASSARI	F	NHL	1994	70
BONORVA	F	NHL	1994	71
SASSARI	F	NHL	1994	71
TORTOLI'	F	NHL	1994	71
CAGLIARI	F	NHL	1994	72
GAIRO	F	NHL	1994	72
VILLACIDRO	F	NHL	1994	72
ARITZO	F	NHL	1994	73
SANTADI	F	NHL	1994	73
SANT'ANTIOCO	F	NHL	1994	73
DESULO	F	NHL	1994	74
	F	NHL	1994	74
CAGLIARI	F	NHL	1994	77
GUSPINI	F	NHL	1994	77
SILIQUA	F	NHL	1994	77
SASSARI	F	NHL	1994	82
BUDDUSO'	M	NHL	1994	25
CAGLIARI	M	NHL	1994	25
CAGLIARI	M	NHL	1994	29
CAGLIARI	M	NHL	1994	30
CAGLIARI	M	NHL	1994	37
NURALLAO	M	HCL	1994	37
BOSA	M	HCL	1994	42
AGGIUS	M	NHL	1994	43
SANTADI	M	NHL	1994	43
SASSARI	M	NHL	1994	45
OZIERI	M	NHL	1994	46
TEMPIO	M	NHL	1994	46
ALGHERO	M	NHL	1994	48
CABRAS	M	NHL	1994	48
NUORO	M	NHL	1994	48
ASSEMINI	M	NHL	1994	49
CAGLIARI	M	NHL	1994	51
CAGLIARI	M	NHL	1994	51
SANLURI	M	NHL	1994	51
CAGLIARI	M	NHL	1994	52
IGLESIAS	M	NHL	1994	53
SASSARI	M	NHL	1994	53
BARISARDO	M	HCL	1994	55
SENORBI'	M	NHL	1994	55
CAPOTERRA	M	NHL	1994	57
CHIARAMONTI	M	NHL	1994	57
NUORO	M	NHL	1994	57
SAN SPERATE	M	NHL	1994	57
CAGLIARI	M	NHL	1994	58
NURRI	M	NHL	1994	59
	M	HCL	1994	59
CAGLIARI	M	NHL	1994	60
MAMOIADA	M	NHL	1994	60
ORISTANO	M	NHL	1994	60
SESTU	M	NHL	1994	60
ULASSAI	M	NHL	1994	60
	M	NHL	1994	60
BITTI	M	NHL	1994	61
MARACALAGONIS	M	NHL	1994	61
QUARTU SANT'ELENA	M	NHL	1994	61
SCANO MONTIFERRO	M	NHL	1994	61
CAGLIARI	M	NHL	1994	62
MAMOIADA	M	NHL	1994	62
OZIERI	M	NHL	1994	62
	M	NHL	1994	62
BUGGERRU	M	NHL	1994	63
CAGLIARI	M	HCL	1994	63
DESULO	M	HCL	1994	63
SASSARI	M	NHL	1994	63
OROSEI	M	NHL	1994	64
SESTU	M	HCL	1994	64
CAGLIARI	M	NHL	1994	67
CAGLIARI	M	NHL	1994	67
TETI	M	NHL	1994	67
	M	NHL	1994	67
CAGLIARI	M	NHL	1994	68
OSSI	M	NHL	1994	68
PORTOSCUSO	M	HCL	1994	68
TORPE'	M	NHL	1994	70
CAGLIARI	M	NHL	1994	71
QUARTU SANT'ELENA	M	NHL	1994	72
VILLAPUTZU	M	NHL	1994	72
	M	NHL	1994	72
CARLOFORTE	M	NHL	1994	73
CHIARAMONTI	M	NHL	1994	74
SANTULUSSURGIU	M	NHL	1994	74
VILLAGRANDE STRISAILI	M	NHL	1994	74
CAGLIARI	M	NHL	1994	77
LODE'	M	NHL	1994	77
SANTA GIUSTA	M	NHL	1994	77
NURRI	F	NHL	1995	23
SERRAMANNA	F	NHL	1995	26
SASSARI	F	NHL	1995	30
TALANA	F	NHL	1995	37
CAGLIARI	F	NHL	1995	43
ORISTANO	F	NHL	1995	48
SANTA GIUSTA	F	NHL	1995	48
SENEGHE	F	NHL	1995	48
ORISTANO	F	NHL	1995	51
CAGLIARI	F	NHL	1995	52
	F	NHL	1995	52
CAGLIARI	F	NHL	1995	53
CAGLIARI	F	NHL	1995	54
GUSPINI	F	NHL	1995	54
PORTO TORRES	F	NHL	1995	57
SASSARI	F	NHL	1995	57
CAGLIARI	F	NHL	1995	59
LA MADDALENA	F	NHL	1995	59
PLOAGHE	F	NHL	1995	59
CAGLIARI	F	NHL	1995	60
ITTIRI	F	NHL	1995	61
ARZANA	F	NHL	1995	62
CAGLIARI	F	NHL	1995	62
CARBONIA	F	NHL	1995	62
IGLESIAS	F	NHL	1995	62
BONARCADO	F	NHL	1995	63
BOSA	F	NHL	1995	63
SANLURI	F	NHL	1995	63
SARROCH	F	NHL	1995	63
MORES	F	NHL	1995	64
NURAGUS	F	NHL	1995	64
OLBIA	F	NHL	1995	64
LA MADDALENA	F	NHL	1995	68
PORTOSCUSO	F	NHL	1995	68
SINISCOLA	F	NHL	1995	68
CABRAS	F	NHL	1995	70
MOGORO	F	NHL	1995	70
NUORO	F	NHL	1995	70
TEULADA	F	NHL	1995	70
	F	NHL	1995	70
OLBIA	F	NHL	1995	72
SAN TEODORO	F	NHL	1995	72
	F	NHL	1995	72
BUDDUSO'	F	NHL	1995	73
CAGLIARI	F	NHL	1995	73
QUARTU SANT'ELENA	F	NHL	1995	73
GALTELLI'	F	NHL	1995	74
NUORO	F	NHL	1995	74
CAGLIARI	F	NHL	1995	77
CAGLIARI	F	NHL	1995	77
CAPOTERRA	F	NHL	1995	77
CARBONIA	F	NHL	1995	77
SEDINI	F	NHL	1995	77
CAGLIARI	F	NHL	1995	82
VILLAGRANDE STRISAILI	F	NHL	1995	82
NUORO	M	NHL	1995	25
SESTU	M	NHL	1995	29
CAGLIARI	M	NHL	1995	31
TULA	M	NHL	1995	41
SELARGIUS	M	NHL	1995	42
CABRAS	M	NHL	1995	43
SASSARI	M	HCL	1995	43
SANTA GIUSTA	M	NHL	1995	45
OLBIA	M	NHL	1995	46
ZEDDIANI	M	NHL	1995	46
GAVOI	M	NHL	1995	48
PORTO TORRES	M	NHL	1995	48
CASTELSARDO	M	NHL	1995	53
OROSEI	M	NHL	1995	53
TEULADA	M	NHL	1995	53
CALANGIANUS	M	HCL	1995	55
LOTZORAI	M	NHL	1995	55
NUORO	M	HCL	1995	55
CAGLIARI	M	NHL	1995	57
CAPOTERRA	M	NHL	1995	57
GIBA	M	NHL	1995	57
SINISCOLA	M	NHL	1995	57
DESULO	M	NHL	1995	58
CAGLIARI	M	NHL	1995	59
SASSARI	M	NHL	1995	59
TEMPIO	M	NHL	1995	59
QUARTU SANT'ELENA	M	NHL	1995	60
SINNAI	M	HCL	1995	60
SINNAI	M	NHL	1995	60
DOMUSNOVAS	M	NHL	1995	61
GUSPINI	M	NHL	1995	61
OSSI	M	NHL	1995	61
SESTU	M	NHL	1995	61
SANT'ANTIOCO	M	NHL	1995	62
	M	NHL	1995	62
ARBUS	M	NHL	1995	63
LA MADDALENA	M	NHL	1995	63
MACOMER	M	NHL	1995	63
CAPOTERRA	M	NHL	1995	67
CARBONIA	M	NHL	1995	67
MUSEI	M	NHL	1995	67
SASSARI	M	NHL	1995	70
ARZACHENA	M	NHL	1995	71
CAGLIARI	M	NHL	1995	71
MOGORO	M	NHL	1995	71
OTTANA	M	NHL	1995	71
CABRAS	M	NHL	1995	72
CAGLIARI	M	NHL	1995	72
MAMOIADA	M	NHL	1995	72
ORISTANO	M	NHL	1995	72
ARMUNGIA	M	NHL	1995	73
CAGLIARI	M	NHL	1995	73
GIAVE	M	NHL	1995	73
PLOAGHE	M	NHL	1995	73
SINNAI	M	HCL	1995	73
MONASTIR	M	NHL	1995	74
OLBIA	M	NHL	1995	74
DESULO	M	NHL	1995	82
ASSEMINI	F	NHL	1996	31
SERRAMANNA	F	NHL	1996	41
OLBIA	F	NHL	1996	43
QUARTU SANT'ELENA	F	NHL	1996	43
NUORO	F	NHL	1996	45
NUORO	F	NHL	1996	45
ORISTANO	F	NHL	1996	46
TELTI	F	NHL	1996	49
BORORE	F	NHL	1996	51
QUARTU SANT'ELENA	F	NHL	1996	52
CAGLIARI	F	NHL	1996	53
NUORO	F	NHL	1996	53
QUARTU SANT'ELENA	F	NHL	1996	53
SANLURI	F	NHL	1996	54
GONNOSTRAMATZA	F	NHL	1996	55
LANUSEI	F	NHL	1996	55
MACOMER	F	NHL	1996	55
QUARTU SANT'ELENA	F	NHL	1996	55
CAGLIARI	F	NHL	1996	57
SASSARI	F	NHL	1996	58
ORISTANO	F	NHL	1996	59
ORISTANO	F	NHL	1996	59
SELARGIUS	F	NHL	1996	59
ORISTANO	F	NHL	1996	60
ALGHERO	F	NHL	1996	61
OLIENA	F	NHL	1996	62
SASSARI	F	NHL	1996	64
ALGHERO	F	NHL	1996	67
DESULO	F	NHL	1996	67
SAN SPERATE	F	NHL	1996	67
OLIENA	F	NHL	1996	68
FONNI	F	NHL	1996	70
ORTUERI	F	NHL	1996	70
SASSARI	F	NHL	1996	70
SASSARI	F	NHL	1996	70
OZIERI	F	NHL	1996	71
URI	F	NHL	1996	71
VILLAMASSARGIA	F	NHL	1996	71
ORISTANO	F	NHL	1996	72
SAN SPERATE	F	NHL	1996	72
CAGLIARI	F	NHL	1996	73
GIBA	F	NHL	1996	73
VILLACIDRO	F	NHL	1996	73
CAGLIARI	F	NHL	1996	74
OLBIA	F	NHL	1996	74
SORSO	F	NHL	1996	74
SIAMAGGIORE	F	NHL	1996	77
CAGLIARI	F	NHL	1996	82
URAS	F	NHL	1996	82
CAGLIARI	M	NHL	1996	31
GONNOSFANADIGA	M	NHL	1996	37
SELARGIUS	M	NHL	1996	43
MORGONGIORI	M	NHL	1996	45
CAGLIARI	M	NHL	1996	49
SINNAI	M	NHL	1996	49
GHILARZA	M	HCL	1996	51
TERRALBA	M	NHL	1996	52
GAVOI	M	NHL	1996	55
SANTA TERESA DI GALLURA	M	NHL	1996	55
ASSEMINI	M	NHL	1996	57
BORORE	M	HCL	1996	58
TISSI	M	NHL	1996	58
ALGHERO	M	NHL	1996	59
CAGLIARI	M	NHL	1996	59
CAPOTERRA	M	NHL	1996	59
GERGEI	M	NHL	1996	59
SANTADI	M	NHL	1996	59
CAGLIARI	M	NHL	1996	60
SASSARI	M	NHL	1996	61
TEMPIO	M	NHL	1996	61
TORTOLI'	M	NHL	1996	61
BOLOTANA	M	NHL	1996	62
CHIARAMONTI	M	NHL	1996	62
TERRALBA	M	HCL	1996	62
SASSARI	M	NHL	1996	63
SOLARUSSA	M	NHL	1996	63
TEMPIO	M	NHL	1996	63
VILLASALTO	M	NHL	1996	63
SCANO MONTIFERRO	M	NHL	1996	67
ARBOREA	M	NHL	1996	68
CARBONIA	M	NHL	1996	68
IGLESIAS	M	NHL	1996	68
SARROCH	M	NHL	1996	68
CAGLIARI	M	NHL	1996	70
CAGLIARI	M	NHL	1996	70
OLBIA	M	NHL	1996	70
SASSARI	M	NHL	1996	70
CAGLIARI	M	NHL	1996	71
SELARGIUS	M	NHL	1996	71
GERGEI	M	NHL	1996	73
ORGOSOLO	M	NHL	1996	73
CARLOFORTE	M	NHL	1996	74
FONNI	M	NHL	1996	77
GUSPINI	M	NHL	1996	77
JERZU	M	NHL	1996	77
DORGALI	F	NHL	1997	23
NUORO	F	NHL	1997	23
CAGLIARI	F	NHL	1997	31
CAGLIARI	F	NHL	1997	43
ORISTANO	F	NHL	1997	43
MEANA SARDO	F	NHL	1997	45
SASSARI	F	NHL	1997	46
SERRAMANNA	F	NHL	1997	46
TEULADA	F	NHL	1997	49
UTA	F	NHL	1997	49
CAGLIARI	F	NHL	1997	51
CAGLIARI	F	NHL	1997	51
QUARTU SANT'ELENA	F	NHL	1997	51
CAGLIARI	F	NHL	1997	52
QUARTU SANT'ELENA	F	NHL	1997	53
CAGLIARI	F	NHL	1997	54
SAN NICOLO' GERREI	F	NHL	1997	54
SIRIS	F	NHL	1997	54
SASSARI	F	NHL	1997	55
SELARGIUS	F	NHL	1997	55
	F	NHL	1997	55
	F	NHL	1997	57
CAGLIARI	F	NHL	1997	59
SORSO	F	NHL	1997	59
MACOMER	F	NHL	1997	61
SASSARI	F	NHL	1997	63
SASSARI	F	NHL	1997	63
CAGLIARI	F	NHL	1997	67
SASSARI	F	NHL	1997	67
CAGLIARI	F	NHL	1997	68
SANTULUSSURGIU	F	NHL	1997	68
SELARGIUS	F	NHL	1997	68
GAVOI	F	NHL	1997	70
OSCHIRI	F	NHL	1997	70
VILLAPUTZU	F	NHL	1997	72
BORTIGALI	F	NHL	1997	73
BORTIGALI	F	NHL	1997	73
DORGALI	F	NHL	1997	73
SCANO MONTIFERRO	F	NHL	1997	73
ALGHERO	F	NHL	1997	74
DORGALI	F	NHL	1997	74
POSADA	F	NHL	1997	74
ORROLI	F	NHL	1997	77
PALMAS ARBOREA	F	NHL	1997	77
	F	NHL	1997	77
CAGLIARI	F	NHL	1997	82
	F	NHL	1997	82
BURCEI	M	NHL	1997	26
IGLESIAS	M	NHL	1997	26
NUORO	M	NHL	1997	37
SAN VERO MILIS	M	NHL	1997	37
TRATALIAS	M	NHL	1997	37
SASSARI	M	NHL	1997	42
CAGLIARI	M	NHL	1997	43
NARBOLIA	M	NHL	1997	43
SELARGIUS	M	NHL	1997	43
CAGLIARI	M	NHL	1997	45
ALGHERO	M	NHL	1997	46
CAGLIARI	M	HCL	1997	48
CARBONIA	M	NHL	1997	48
IRGOLI	M	NHL	1997	48
CAPOTERRA	M	NHL	1997	49
SASSARI	M	NHL	1997	49
SASSARI	M	NHL	1997	49
SIAMANNA	M	NHL	1997	49
ASSEMINI	M	NHL	1997	52
CAGLIARI	M	NHL	1997	52
QUARTU SANT'ELENA	M	NHL	1997	52
CAGLIARI	M	NHL	1997	53
MARRUBIU	M	NHL	1997	53
NUORO	M	NHL	1997	57
SASSARI	M	HCL	1997	57
ALGHERO	M	NHL	1997	58
CAGLIARI	M	NHL	1997	58
ARZACHENA	M	NHL	1997	59
CAGLIARI	M	NHL	1997	59
SASSARI	M	HCL	1997	59
ALGHERO	M	NHL	1997	60
ASSEMINI	M	NHL	1997	60
SENNORI	M	NHL	1997	61
	M	NHL	1997	61
CAGLIARI	M	NHL	1997	62
DECIMOMANNU	M	NHL	1997	62
ESCALAPLANO	M	NHL	1997	62
IGLESIAS	M	NHL	1997	62
NARCAO	M	NHL	1997	62
QUARTU SANT'ELENA	M	NHL	1997	62
SASSARI	M	NHL	1997	62
CAGLIARI	M	NHL	1997	63
CAGLIARI	M	NHL	1997	63
PORTO TORRES	M	NHL	1997	63
CAGLIARI	M	NHL	1997	64
LUNAMATRONA	M	NHL	1997	64
OVODDA	M	NHL	1997	64
SINNAI	M	NHL	1997	64
SORSO	M	NHL	1997	64
CAGLIARI	M	NHL	1997	67
CARBONIA	M	NHL	1997	67
VALLEDORIA	M	NHL	1997	67
	M	NHL	1997	67
CABRAS	M	NHL	1997	68
CAGLIARI	M	NHL	1997	68
SAN SPERATE	M	NHL	1997	68
CAGLIARI	M	NHL	1997	70
SASSARI	M	NHL	1997	70
SASSARI	M	NHL	1997	70
SAN GAVINO	M	NHL	1997	71
CAGLIARI	M	NHL	1997	72
CAGLIARI	M	NHL	1997	72
CAGLIARI	M	NHL	1997	72
OLBIA	M	NHL	1997	72
TISSI	M	NHL	1997	72
ALGHERO	M	NHL	1997	73
SENNORI	M	NHL	1997	73
VILLACIDRO	M	NHL	1997	73
GHILARZA	M	NHL	1997	74
OZIERI	M	NHL	1997	74
BOSA	M	NHL	1997	77
BITTI	M	NHL	1997	82
OSILO	M	NHL	1997	82
SANLURI	M	NHL	1997	82
SANT'ANNA ARRESI	F	NHL	1998	41
SOLARUSSA	F	NHL	1998	42
VILLASOR	F	NHL	1998	42
ASSEMINI	F	NHL	1998	43
CAGLIARI	F	NHL	1998	45
DONORI	F	NHL	1998	45
OROTELLI	F	NHL	1998	46
SASSARI	F	NHL	1998	46
CAGLIARI	F	NHL	1998	48
GIRASOLE	F	NHL	1998	48
SASSARI	F	NHL	1998	48
TORTOLI'	F	NHL	1998	48
NULE	F	NHL	1998	49
BUDDUSO'	F	NHL	1998	52
CAGLIARI	F	NHL	1998	53
CAGLIARI	F	HCL	1998	54
NUORO	F	NHL	1998	55
CAGLIARI	F	NHL	1998	57
SAN GAVINO	F	NHL	1998	57
SORSO	F	NHL	1998	57
VILLANOVAFRANCA	F	NHL	1998	59
OSCHIRI	F	NHL	1998	60
ALGHERO	F	NHL	1998	61
SILIQUA	F	NHL	1998	61
CAGLIARI	F	NHL	1998	62
SINNAI	F	NHL	1998	62
URAS	F	NHL	1998	62
ASSEMINI	F	NHL	1998	63
CAPOTERRA	F	NHL	1998	64
SASSARI	F	NHL	1998	64
CAGLIARI	F	NHL	1998	67
GONNESA	F	NHL	1998	67
MACOMER	F	NHL	1998	67
SASSARI	F	NHL	1998	67
AIDOMAGGIORE	F	NHL	1998	68
SILIUS	F	NHL	1998	68
ORGOSOLO	F	NHL	1998	70
CAPOTERRA	F	NHL	1998	71
CARBONIA	F	NHL	1998	71
MARRUBIU	F	NHL	1998	71
ALGHERO	F	NHL	1998	72
CAGLIARI	F	NHL	1998	72
CAGLIARI	F	NHL	1998	72
CAGLIARI	F	NHL	1998	72
NUORO	F	NHL	1998	72
ORUNE	F	NHL	1998	72
CAPOTERRA	F	NHL	1998	73
NUGHEDU SAN NICOLO'	F	NHL	1998	73
NULE	F	NHL	1998	73
TEULADA	F	NHL	1998	73
POZZOMAGGIORE	F	NHL	1998	77
	F	NHL	1998	77
OSILO	F	NHL	1998	82
IGLESIAS	M	NHL	1998	25
OLLOLLAI	M	NHL	1998	26
NUORO	M	NHL	1998	29
ULASSAI	M	NHL	1998	29
SESTU	M	NHL	1998	41
SORGONO	M	NHL	1998	41
SASSARI	M	NHL	1998	43
ASSEMINI	M	NHL	1998	45
OLBIA	M	NHL	1998	46
SASSARI	M	NHL	1998	46
MACOMER	M	NHL	1998	48
SASSARI	M	NHL	1998	48
	M	NHL	1998	48
ORGOSOLO	M	NHL	1998	49
SASSARI	M	NHL	1998	49
ASSEMINI	M	NHL	1998	52
CAGLIARI	M	NHL	1998	52
ESCALAPLANO	M	NHL	1998	52
ALGHERO	M	NHL	1998	53
LOTZORAI	M	NHL	1998	53
ORISTANO	M	HCL	1998	53
CASTELSARDO	M	NHL	1998	54
SINISCOLA	M	NHL	1998	54
CARBONIA	M	NHL	1998	55
OSCHIRI	M	NHL	1998	57
CAGLIARI	M	NHL	1998	58
LUOGOSANTO	M	NHL	1998	58
SASSARI	M	NHL	1998	58
BUDONI	M	NHL	1998	60
ORISTANO	M	HCL	1998	60
SELARGIUS	M	NHL	1998	61
ARZACHENA	M	HCL	1998	62
OLIENA	M	NHL	1998	62
VILLACIDRO	M	NHL	1998	62
CAGLIARI	M	NHL	1998	63
CAGLIARI	M	NHL	1998	64
OLBIA	M	NHL	1998	64
PORTO TORRES	M	NHL	1998	64
SENNORI	M	NHL	1998	64
CAGLIARI	M	NHL	1998	67
PORTOSCUSO	M	NHL	1998	67
QUARTU SANT'ELENA	M	NHL	1998	67
BULZI	M	NHL	1998	68
IGLESIAS	M	NHL	1998	68
OLIENA	M	NHL	1998	68
ORANI	M	NHL	1998	68
TERRALBA	M	NHL	1998	68
	M	NHL	1998	68
	M	NHL	1998	68
ARBOREA	M	NHL	1998	70
CAGLIARI	M	NHL	1998	70
NUORO	M	NHL	1998	70
OLLASTRA SIMAXIS	M	NHL	1998	70
PORTO TORRES	M	NHL	1998	70
	M	NHL	1998	70
CAGLIARI	M	NHL	1998	71
SEDINI	M	NHL	1998	71
SELARGIUS	M	NHL	1998	71
VILLANOVA MONTELEONE	M	HCL	1998	71
BUDDUSO'	M	NHL	1998	72
CARBONIA	M	NHL	1998	72
NUXIS	M	NHL	1998	72
ALGHERO	M	NHL	1998	73
MILIS	M	NHL	1998	73
CAGLIARI	M	NHL	1998	74
CAGLIARI	M	NHL	1998	74
CAGLIARI	M	NHL	1998	74
CARLOFORTE	M	NHL	1998	74
ALGHERO	M	NHL	1998	77
CAGLIARI	M	NHL	1998	77
NULE	M	NHL	1998	77
NUORO	M	NHL	1998	77
DESULO	M	NHL	1998	82
MEANA SARDO	F	NHL	1999	29
CAGLIARI	F	NHL	1999	31
SAN TEODORO	F	NHL	1999	42
CAGLIARI	F	NHL	1999	43
OROSEI	F	NHL	1999	45
VILLAPUTZU	F	NHL	1999	45
URI	F	HCL	1999	48
CAGLIARI	F	NHL	1999	49
OVODDA	F	NHL	1999	49
ALGHERO	F	NHL	1999	51
NUORO	F	NHL	1999	51
NEONELI	F	NHL	1999	54
OROTELLI	F	NHL	1999	54
QUARTU SANT'ELENA	F	NHL	1999	57
SASSARI	F	NHL	1999	57
ESPORLATU	F	NHL	1999	58
DORGALI	F	NHL	1999	59
GONNOSFANADIGA	F	NHL	1999	59
IGLESIAS	F	NHL	1999	59
SASSARI	F	NHL	1999	59
CAGLIARI	F	NHL	1999	60
PATTADA	F	NHL	1999	60
CAGLIARI	F	NHL	1999	61
LA MADDALENA	F	NHL	1999	61
ARZANA	F	NHL	1999	62
CAGLIARI	F	NHL	1999	62
DONORI	F	NHL	1999	62
SASSARI	F	NHL	1999	62
CARBONIA	F	NHL	1999	63
CUGLIERI	F	NHL	1999	64
GUASILA	F	NHL	1999	64
ORANI	F	NHL	1999	64
SASSARI	F	NHL	1999	64
CAGLIARI	F	NHL	1999	68
ITTIRI	F	NHL	1999	68
OLBIA	F	NHL	1999	68
	F	NHL	1999	68
MAMOIADA	F	NHL	1999	70
OLMEDO	F	NHL	1999	70
OROSEI	F	NHL	1999	70
VILLACIDRO	F	NHL	1999	70
OLBIA	F	NHL	1999	71
VILLANOVA MONTELEONE	F	NHL	1999	71
ALGHERO	F	NHL	1999	72
CAGLIARI	F	NHL	1999	72
CARBONIA	F	NHL	1999	72
GIBA	F	NHL	1999	72
VILLACIDRO	F	NHL	1999	72
ZERFALIU	F	NHL	1999	72
CARBONIA	F	NHL	1999	73
SASSARI	F	NHL	1999	73
BENETUTTI	F	NHL	1999	74
CARBONIA	F	NHL	1999	74
DOMUSNOVAS	F	NHL	1999	74
VILLAGRANDE STRISAILI	F	NHL	1999	74
CAGLIARI	F	NHL	1999	77
PLOAGHE	F	NHL	1999	77
BUSACHI	M	NHL	1999	29
NUORO	M	NHL	1999	29
SAN GAVINO	M	NHL	1999	29
ASSEMINI	M	NHL	1999	30
CAGLIARI	M	NHL	1999	30
COLLINAS	M	NHL	1999	37
OLBIA	M	NHL	1999	37
CAGLIARI	M	NHL	1999	41
FONNI	M	NHL	1999	41
	M	NHL	1999	41
SESTU	M	NHL	1999	42
	M	NHL	1999	42
ORTACESUS	M	NHL	1999	43
SASSARI	M	NHL	1999	43
TORRALBA	M	NHL	1999	45
USSARAMANNA	M	NHL	1999	45
CAGLIARI	M	NHL	1999	46
SAMASSI	M	NHL	1999	46
CAGLIARI	M	NHL	1999	48
LACONI	M	NHL	1999	51
MUSEI	M	NHL	1999	51
NUORO	M	NHL	1999	51
SINISCOLA	M	NHL	1999	52
TERRALBA	M	NHL	1999	52
SADALI	M	NHL	1999	53
	M	NHL	1999	53
CAGLIARI	M	NHL	1999	54
NUORO	M	NHL	1999	54
IGLESIAS	M	NHL	1999	55
MARRUBIU	M	NHL	1999	55
ARZACHENA	M	NHL	1999	57
ASSEMINI	M	NHL	1999	58
CAGLIARI	M	NHL	1999	58
MANDAS	M	NHL	1999	58
NURAGUS	M	NHL	1999	58
CAGLIARI	M	NHL	1999	59
FONNI	M	NHL	1999	59
	M	NHL	1999	59
GONNOSNO'	M	NHL	1999	60
NUORO	M	NHL	1999	60
BERCHIDDA	M	NHL	1999	63
DORGALI	M	NHL	1999	63
LA MADDALENA	M	NHL	1999	63
SASSARI	M	NHL	1999	63
CAGLIARI	M	NHL	1999	64
LOCULI	M	NHL	1999	64
CAGLIARI	M	NHL	1999	67
SAN TEODORO	M	NHL	1999	67
VILLACIDRO	M	NHL	1999	68
SILIQUA	M	NHL	1999	70
	M	NHL	1999	70
MACOMER	M	NHL	1999	71
CARBONIA	M	NHL	1999	72
LA MADDALENA	M	NHL	1999	72
NULE	M	NHL	1999	72
CALANGIANUS	M	NHL	1999	73
DOLIANOVA	M	NHL	1999	73
SELARGIUS	M	NHL	1999	73
ZERFALIU	M	NHL	1999	74
LA MADDALENA	M	NHL	1999	77
NUORO	M	NHL	1999	77
SAN VERO MILIS	M	NHL	1999	77
TALANA	M	NHL	1999	77
SAMUGHEO	M	NHL	1999	82
MANDAS	F	NHL	2000	29
NUORO	F	NHL	2000	30
ISILI	F	NHL	2000	41
CAGLIARI	F	NHL	2000	42
CARBONIA	F	NHL	2000	42
MARACALAGONIS	F	NHL	2000	43
SAN SPERATE	F	NHL	2000	43
USINI	F	NHL	2000	43
IGLESIAS	F	NHL	2000	45
CAGLIARI	F	NHL	2000	46
TERRALBA	F	NHL	2000	46
VILLACIDRO	F	NHL	2000	46
IGLESIAS	F	NHL	2000	48
SASSARI	F	NHL	2000	48
GHILARZA	F	NHL	2000	49
SASSARI	F	NHL	2000	51
ALGHERO	F	NHL	2000	52
SASSARI	F	NHL	2000	52
QUARTU SANT'ELENA	F	NHL	2000	53
ORISTANO	F	NHL	2000	54
CAGLIARI	F	NHL	2000	55
LANUSEI	F	NHL	2000	55
VILLACIDRO	F	NHL	2000	57
CAGLIARI	F	NHL	2000	58
ESPORLATU	F	NHL	2000	58
IRGOLI	F	NHL	2000	58
BORTIGALI	F	NHL	2000	59
CAGLIARI	F	NHL	2000	59
ALGHERO	F	NHL	2000	60
CAGLIARI	F	NHL	2000	60
CAGLIARI	F	NHL	2000	60
CAGLIARI	F	NHL	2000	60
ORISTANO	F	NHL	2000	60
SINISCOLA	F	NHL	2000	60
CAGLIARI	F	NHL	2000	61
CAGLIARI	F	NHL	2000	61
CAGLIARI	F	NHL	2000	61
NUORO	F	NHL	2000	61
SANLURI	F	NHL	2000	61
SETTIMO SAN PIETRO	F	HCL	2000	61
ITTIRI	F	NHL	2000	62
QUARTU SANT'ELENA	F	NHL	2000	62
ITTIRI	F	NHL	2000	67
RUINAS	F	NHL	2000	67
VILLACIDRO	F	NHL	2000	67
	F	NHL	2000	67
CAGLIARI	F	NHL	2000	68
CARBONIA	F	NHL	2000	68
NUORO	F	NHL	2000	68
OSSI	F	NHL	2000	68
VILLAPUTZU	F	NHL	2000	68
	F	NHL	2000	68
CAGLIARI	F	NHL	2000	70
ITTIRI	F	NHL	2000	70
NUORO	F	NHL	2000	70
SANT'ANTIOCO	F	NHL	2000	70
CAGLIARI	F	NHL	2000	71
CAGLIARI	F	NHL	2000	72
CAGLIARI	F	NHL	2000	73
SINNAI	F	NHL	2000	73
BOSA	F	NHL	2000	74
TEMPIO	F	NHL	2000	74
TEMPIO	F	NHL	2000	74
CAGLIARI	F	NHL	2000	77
NUORO	M	NHL	2000	25
SILIQUA	M	NHL	2000	25
ORISTANO	M	NHL	2000	29
SELARGIUS	M	NHL	2000	29
ONIFERI	M	NHL	2000	37
[truncated: 542 more rows]

## Sheet: Deprivindex
NHL MAP 1974-2003
COMUNI AL 1971	0-4f	PY 0-4f	5-14f	Py5-14 f	15/24 f	Py15-24f	25/34 f	Py 25-34 f	35/44f	Py 35-44 f	45/54f	Py 45-54 f	55/64f	Py55-64 f	65/74f	Py 65-74 f	75+ f	Py 75+ f	tot obs F	sir fem	tot exp F	0-4 m	Py 0-4 m	5-14 m	Py 5-14 m	15-24 m	Py15-24 m	25/34m	Py 25-34 m	35/44m	Py 35-44 m	45/54m	Py 45-54 m	55/64m	Py 55-64 m	65/74m	Py 65-74 m	75+ m	Py 75+ m	tot obs M	sir males	tot exp M	PY FemTot	PY males Tot	sir tot	tot obs	tot exp
ABBASANTA	0	2388	0	5304	0	5610	0	5434	0	5530	0	4728	0	4162	0	3260	0	2732	0	0	3.1434	0	2306	0	5216	0	5830	1	5988	0	5164	0	4488	2	3608	1	2766	1	2054	5	17.0909	3.71709	25846	24068	10.0175	5	6.86049	0.728811	1.74465
AIDOMAGGIORE	0	420	0	916	0	1164	0	1164	0	1186	0	1294	0	1332	2	1268	0	928	2	18.3157	1.01364	0	398	0	854	0	1122	0	1080	0	1114	0	1144	0	1136	0	1138	0	996	0	0	1.27624	7172	6608	14.4394	2	2.28987	0.873412	3.48868
ARDAULI	0	836	0	1940	0	2478	0	2276	0	2144	1	2574	0	2938	1	2792	1	2494	3	14.4778	2.29011	0	812	0	2180	0	2812	0	2502	0	2496	0	2732	0	2632	1	2420	1	1934	2	9.50525	2.75273	15218	14716	16.761	5	5.04284	0.991504	2.38215
ARZACHENA	0	7848	0	18452	0	20342	0	22732	2	20782	1	15954	0	11924	2	8930	1	6828	6	6.90589	9.32148	0	8962	0	19766	0	21040	0	22426	1	21640	2	17556	4	12762	4	8670	1	5870	12	14.3509	12.8047	87150	88924	10.072	18	22.1262	0.813514	1.29016
ATZARA	0	892	0	2722	0	3084	0	2462	0	2306	0	2202	0	2350	0	2114	0	1746	0	0	1.79704	0	1160	1	2702	0	3352	0	2912	0	2632	0	2330	0	2170	0	1818	0	1486	0	0	2.26406	13180	13348	0	0	4.06111	0	0
BADESI	0	1564	0	3446	0	4066	0	3590	0	3492	0	3512	0	3256	0	2480	1	1794	1	5.07414	2.27236	0	1588	0	3664	0	4020	0	3858	0	3472	0	3342	0	2918	0	2390	0	1760	0	0	2.95814	18124	17740	2.85697	1	5.2305	0.191186	1.10361
BARADILI	0	48	0	184	0	246	0	214	0	162	0	180	0	260	0	274	0	194	0	0	0.197275	0	134	0	206	0	222	0	224	0	204	0	226	0	206	0	234	0	210	0	0	0.254957	1284	1304	0	0	0.452232	0	#DIV/0!
BARESSA	0	704	0	1734	1	2076	0	1464	0	1440	0	1668	0	1794	0	1636	0	1340	0	0	1.35074	0	626	0	1744	0	2206	0	1726	0	1700	0	1936	1	1884	0	1548	0	1242	1	7.75065	1.84425	9342	10036	4.80474	1	3.19499	0.31299	1.99853
BARRALI	0	946	0	2388	0	2634	0	2170	0	1904	0	1688	0	1164	0	960	0	608	0	0	0.923915	0	1010	0	2682	0	2960	0	2174	0	1974	0	1834	1	1384	0	998	0	548	1	10.5507	1.32667	8494	8912	5.41072	1	2.25059	0.444328	2.99242
BARUMINI	0	1166	0	2798	0	3300	0	2604	0	2606	0	2564	0	2676	0	2238	2	1904	2	9.56199	1.97788	0	1176	0	3088	0	3632	0	2944	0	2886	1	2770	0	2678	0	2068	0	1410	1	6.19688	2.51258	14592	14756	10.3648	3	4.49046	0.668083	2.05573
BIRORI	0	402	0	1030	0	1208	0	976	0	1126	0	986	0	818	1	642	0	508	1	18.0875	0.615801	0	400	0	1060	0	1154	0	980	0	1018	0	992	0	682	0	586	0	452	0	0	0.760872	5056	4710	10.2412	1	1.37667	0.726389	5.11414
BOLOTANA	0	2612	1	6930	0	7698	1	7210	1	6708	0	6914	0	6444	0	5934	2	5226	4	9.45803	5.19649	0	2964	0	6788	0	7700	0	7126	0	6672	1	6562	2	5638	1	4898	2	4004	6	14.7136	6.02073	38436	34900	13.6787	10	11.2172	0.891486	1.65632
BONARCADO	0	1428	1	3362	0	3882	0	3156	0	2974	0	2866	1	2934	1	2672	1	2174	3	13.51	2.26956	0	1536	0	3648	0	4198	0	3742	0	3076	0	2954	0	2810	0	2544	0	1842	0	0	2.93172	16776	16968	9.25959	3	5.20128	0.576781	1.76325
BORONEDDU	0	104	0	338	0	406	0	346	0	374	0	406	0	434	0	346	1	266	1	34.2218	0.299605	0	134	0	320	0	420	0	336	0	402	0	472	0	378	0	322	0	256	0	0	0.390918	2172	2166	23.8396	1	0.690523	1.44818	0.206276
CAPOTERRA	0	15690	0	36942	1	39662	0	40864	3	37068	3	26966	2	18258	4	11284	3	7568	15	12.8286	13.5635	1	18112	0	40176	0	40392	0	40030	2	37206	2	27966	5	18934	3	10952	0	5474	12	9.32358	18.1412	142008	140562	9.58602	27	31.7047	0.851608	1.24131
CARLOFORTE	0	4446	0	10968	0	13198	0	12902	0	12258	0	12194	3	12526	3	11836	2	10326	8	8.20365	10.033	0	4748	0	11644	1	14190	1	13882	0	11930	1	11598	0	11306	4	10114	5	7724	11	12.1233	11.742	72042	66554	13.7198	19	21.775	0.872562	1.3675
CASTELSARDO	0	4898	0	11462	0	12900	0	12046	0	10570	0	9192	1	7654	1	5920	0	4544	2	3.86931	5.76151	0	4490	0	11354	0	12646	0	12298	1	10348	3	9000	1	7412	2	5356	1	3296	8	16.6938	7.1489	49926	47710	10.1598	10	12.9104	0.774569	1.43717
CUGLIERI	0	2094	0	5524	0	6586	0	5848	1	6130	0	6294	2	7260	1	6876	0	6760	4	8.92547	5.84905	0	2342	0	5864	0	6796	0	5894	0	5592	0	6126	0	6516	0	5804	2	4292	2	4.24185	6.43711	39168	34224	8.10588	6	12.2862	0.488355	1.06885
DOLIANOVA	0	6624	0	15754	1	18090	2	16980	4	15426	1	13098	1	10978	3	8944	2	7128	13	16.7778	8.54115	0	7452	0	18104	1	19600	0	17006	1	15244	2	13580	1	11052	3	8422	3	5662	10	14.1013	11.0197	72554	70966	16.0726	23	19.5608	1.17582	0.781707
ELINI	0	556	0	1302	0	1294	0	1086	0	976	1	800	1	750	0	680	0	688	2	40.9263	0.638737	0	484	0	1194	0	1226	0	1094	0	876	0	820	0	724	0	642	0	420	0	0	0.751015	4980	4576	20.795	2	1.38975	1.43911	0.362662
FLORINAS	0	1224	0	2758	0	3266	0	3172	0	2830	0	2772	0	2772	1	2752	0	2610	1	4.21954	2.36193	0	1242	0	3148	0	3602	0	3690	1	3066	0	2746	0	2366	0	2376	0	1788	1	6.42594	2.7268	16908	16032	6.07019	2	5.08873	0.393025	1.49621
FLUSSIO	0	340	0	1110	0	1178	0	1006	0	982	0	1022	0	1122	0	1064	0	918	0	0	0.881006	0	410	0	1016	0	1166	0	872	0	766	1	796	0	826	0	906	0	646	1	21.5645	0.923199	6114	4812	10.0209	1	1.80421	0.554261	3.82564
FURTEI	0	1464	0	3606	0	4152	1	3782	0	3402	0	3066	0	2870	0	2498	0	1904	1	5.79013	2.20122	0	1584	0	4092	0	4392	0	3970	1	3504	0	3164	0	2758	0	2076	0	1306	1	5.6227	2.63959	17522	16778	5.82914	2	4.84081	0.413154	1.58072
GENURI	0	284	0	760	0	934	0	728	0	730	0	748	0	844	0	882	0	650	0	0	0.671112	0	290	0	916	0	1074	0	852	0	890	0	950	0	914	0	788	1	608	1	14.9721	0.916712	4582	5002	9.64021	1	1.58782	0.629793	4.3942
GHILARZA-soddi'	0	4088	0	9684	0	10748	0	10560	0	9752	2	8630	2	7774	2	6162	1	5840	7	13.0624	6.04294	0	4304	0	9694	0	9880	0	10478	0	9056	1	8212	0	7048	2	5260	0	3764	3	6.50555	6.91894	48718	43818	10.7413	10	12.9619	0.771493	1.43139
GIRASOLE	0	950	0	1844	0	1862	1	1800	0	1718	1	1116	0	756	0	636	0	510	2	27.5469	0.670377	0	832	0	1976	0	1846	1	1720	0	1820	0	1272	0	826	0	546	0	364	1	1.27594	0.880556	6536	6548	23.2086	3	1.55093	1.93432	0.636618
GUASILA	0	2552	0	6600	0	7962	0	6670	0	5696	0	4972	3	4668	2	4328	2	3436	7	20.0491	3.76053	0	2752	0	7070	1	7686	0	6600	1	5942	0	4954	0	4440	1	3574	0	2250	2	6.56478	4.39884	29770	27760	15.6494	9	8.15937	1.10303	0.574064
ISILI	0	2644	0	7182	0	7878	0	7372	1	6288	1	5508	3	4474	2	3974	1	3348	8	24.6041	3.71341	0	2538	1	7032	0	7400	0	6972	0	6336	1	5718	2	4716	2	3350	0	2022	5	16.1273	4.44322	30964	29114	21.6593	13	8.15663	1.5938	0.929975
ITTIRI	0	7838	0	18580	0	21136	0	19452	0	17698	1	15648	5	14246	7	11882	1	10258	14	13.9504	11.0966	0	9128	0	20916	0	22662	1	20492	2	17866	1	15628	3	13696	3	10828	0	7788	10	9.82676	13.8102	89184	86298	13.716	24	24.9068	0.963591	1.4376
LEI	0	478	0	1204	0	1596	0	1230	0	1186	0	1250	0	1272	0	1018	0	924	0	0	0.932796	0	538	0	1272	0	1564	1	1522	1	1292	0	1216	0	1096	0	864	0	802	2	16.6911	1.1469	6880	6792	14.1992	2	2.07969	0.96168	3.84498
LOTZORAI	0	1930	0	4394	0	4832	0	4558	1	4156	0	3300	0	2610	0	1930	0	1570	1	4.7406	2.00273	0	1722	0	4672	0	4670	0	4296	1	4014	1	3396	2	2670	0	1732	0	1210	4	20.9009	2.55151	18124	17318	13.9946	5	4.55423	1.09788	0.457106
LUNAMATRONA	0	1434	0	3724	0	4258	1	3738	0	3598	1	3362	0	3176	0	2944	0	2614	2	10.964	2.59176	0	1460	0	3892	0	4316	0	3832	0	3700	0	3412	1	3072	1	2412	0	1540	2	9.56767	2.9486	19432	17968	10.6967	4	5.54036	0.721975	1.91538
MAGOMADAS	0	354	0	866	0	1094	1	840	0	1078	0	1338	0	1468	0	1278	1	1176	2	33.81	1.09187	0	296	0	922	0	1106	0	882	0	834	1	1104	0	1268	0	1132	0	810	1	15.5483	1.20146	7178	6030	22.4241	3	2.29333	1.30814	0.423329
MARTIS	0	454	0	1112	0	1386	0	1188	0	1178	0	1242	0	1364	0	1252	0	982	0	0	1.0234	0	422	0	1288	0	1562	1	1360	0	1242	0	1372	0	1262	0	1292	0	862	1	1.61369	1.36024	7206	7390	6.52508	1	2.38364	0.419527	2.8041
MODOLO	0	42	0	236	0	374	0	352	0	352	0	396	0	590	0	638	0	554	0	0	0.47578	0	158	0	262	0	350	0	280	0	260	0	314	0	460	0	422	0	508	0	0	0.499996	2882	2244	0	0	0.975775	0	#DIV/0!
MONTELEONE ROCCA DORIA	0	98	0	310	0	332	0	306	0	230	0	308	0	332	0	308	0	240	0	0	0.248338	0	122	0	296	0	384	0	308	0	228	0	294	0	286	0	274	0	260	0	0	0.31823	1724	1650	0	0	0.566567	0	#DIV/0!
NARBOLIA	0	1400	0	3168	0	3742	0	3724	0	3270	0	2726	0	2650	1	2440	0	2144	1	4.75909	2.1708	0	1382	0	3688	1	3990	1	3750	1	3354	0	2816	0	2516	0	2120	1	1446	3	12.7547	2.58622	16954	16002	12.0943	4	4.75701	0.840864	2.2377
NEONELI	0	654	0	1476	0	1636	1	1608	0	1608	2	1556	0	1546	0	1434	0	1270	3	35.6818	1.24021	0	610	0	1490	0	1806	0	1708	0	1638	0	1568	0	1516	0	1316	0	1022	0	0	1.55377	9022	8768	17.2178	3	2.79397	1.07374	0.346379
NORBELLO	0	780	0	1944	0	2434	0	2446	0	2462	0	1960	1	1776	0	1642	0	1296	1	8.22197	1.44598	0	876	0	2394	0	2454	0	2426	0	2398	0	2144	1	1592	0	1284	0	946	1	9.17225	1.69599	11582	10790	8.93969	2	3.14197	0.636544	2.51561
OVODDA	0	1566	0	3222	0	3720	0	3474	1	3420	2	3178	0	3014	2	2528	0	2068	5	25.7503	2.27807	0	1860	0	3708	0	4002	0	3930	0	3522	0	3342	1	2860	0	2306	0	1700	1	5.10567	2.9022	17682	17660	17.3724	6	5.18027	1.15824	0.520718
PERDASDEFOGU	0	2302	1	5418	0	6074	0	5512	0	4554	0	4204	0	3704	1	2924	0	2568	1	3.97133	2.83795	0	2728	1	5836	0	7086	0	7022	0	5238	0	3994	0	3384	1	2656	0	2302	1	4.37206	3.70904	23466	24596	4.16708	2	6.54699	0.305484	1.12984
POSADA	0	1540	0	4248	1	4724	0	4474	0	3894	0	3568	2	2968	1	1892	1	1372	4	22.6121	2.0086	0	1806	0	4556	0	4884	0	4536	0	4100	0	3742	1	3092	0	1974	1	1298	2	11.7357	2.81995	18168	18742	16.5459	6	4.82855	1.24261	0.559124
POZZOMAGGIORE	0	2124	0	5322	0	6502	0	6038	0	5730	0	5742	1	6750	1	6624	2	6578	4	6.68405	5.58334	0	2248	0	5754	0	6814	0	6246	1	5960	2	5814	1	5708	0	5172	0	4176	4	11.7687	6.00507	37462	33076	11.3602	8	11.5884	0.690345	1.375
PUTIFIGARI	0	702	0	1508	0	1682	0	1710	0	1366	1	1052	2	980	0	896	0	790	3	46.1173	0.821693	0	634	0	1774	0	1862	0	1740	1	1408	0	1170	0	942	1	832	0	596	2	27.9498	1.0419	6794	6688	37.2841	5	1.86359	2.68299	1.15602
QUARTU SANT'ELENA	0	56968	2	126164	1	133332	5	156676	8	134502	11	96320	11	65804	6	42300	8	30204	49	10.3302	50.297	0	61094	5	132892	2	133490	6	146470	11	131934	11	94966	18	62846	12	36726	2	18352	60	12.6894	61.9573	525806	491294	10.7143	109	112.254	0.97101	1.17153
SADALI	0	886	0	2540	0	3022	0	2326	0	2100	0	1978	0	1954	0	1666	1	1528	1	5.95747	1.52042	0	1134	0	2482	0	2970	0	2350	0	2340	1	2184	0	1932	0	1558	0	1308	1	7.85959	1.99173	11552	11672	8.61359	2	3.51216	0.569451	2.23604
SAN NICOLO' ARCIDANO	0	2832	0	6738	0	7308	0	5786	0	5016	1	4726	0	4290	0	3336	1	2518	2	7.24728	3.11193	0	2840	0	6854	0	7772	0	6788	0	5516	2	4994	2	4180	1	3018	0	1872	5	17.7087	3.9928	25672	26368	13.1777	7	7.10472	0.98526	2.0667
SANT'ANDREA FRIUS	0	1612	0	3612	0	4424	0	3764	0	3384	0	2944	0	2700	0	2352	0	1900	0	0	2.12031	0	1974	0	4634	0	4690	0	4098	0	3820	0	3224	0	2774	0	2188	1	1258	1	7.2361	2.70366	17044	17362	2.77735	1	4.82396	0.207298	1.21883
SANT'ANNA ARRESI	0	2186	0	5386	0	5804	0	5414	1	4894	0	4164	0	3170	0	2428	0	1978	1	4.02573	2.47772	0	2402	0	5650	1	6146	0	5418	0	5098	1	4574	2	3534	1	2742	0	1902	4	16.2516	3.61817	22048	23268	10.6381	5	6.09588	0.820226	1.96783
SANT'ANTIOCO	0	9606	0	25656	1	29350	1	26878	1	24294	4	21642	3	18584	3	14660	0	10866	12	9.53183	13.8224	0	11190	0	27344	1	30840	1	27264	1	24806	1	21786	6	17682	1	13096	2	8092	12	9.75417	17.2019	116924	112726	10.4474	24	31.0244	0.773586	1.15289
SARDARA	0	3774	0	9736	0	11002	0	9606	0	8512	0	7476	1	6644	1	5554	1	4606	3	6.26492	5.17788	0	3922	0	10146	0	11192	1	9666	0	8734	0	7702	0	6304	2	4644	0	2980	3	5.22798	6.13865	42398	40030	7.27764	6	11.3165	0.530198	1.16462
SCANO MONTIFERRO	0	1342	0	2816	0	3344	0	3254	0	3178	2	3650	0	4370	1	4300	1	3780	4	14.5144	3.44267	0	1210	0	3114	0	3410	0	3058	0	3000	1	3188	1	3550	3	3468	0	2650	5	19.5428	3.69426	22532	18914	21.9395	9	7.13693	1.26105	0.657093
SEDILO	0	1920	0	4816	0	5404	0	4710	0	4504	1	4636	0	5078	0	4774	1	3940	2	6.01303	3.92898	0	1914	1	4858	0	5572	0	5130	0	4642	0	4234	1	4306	1	3834	3	3434	5	14.3724	4.61953	27642	25580	13.1718	7	8.54851	0.818856	1.71555
SELARGIUS	0	22474	0	51624	2	54706	4	58154	2	54290	0	40398	2	25590	3	16104	0	11586	11	5.5365	19.7415	0	23514	0	54468	0	54864	2	53820	11	51818	3	39188	3	25026	5	13972	1	6964	25	12.7911	24.2323	206122	190788	9.08187	36	43.9738	0.818669	1.13434
SENORBI'	0	4104	0	9188	0	10316	0	9826	1	8268	0	6728	2	5888	1	4882	0	3882	4	9.72148	4.60908	0	3720	1	9266	0	10512	0	9806	1	8792	0	7004	1	5590	3	4238	0	2752	5	13.0731	5.68496	39474	38182	11.5615	9	10.294	0.874292	1.67951
SERRENTI	0	4900	0	11126	0	12572	0	10960	1	10176	0	8770	1	7798	0	6404	0	4366	2	3.80868	5.77835	0	5124	0	11470	0	12636	0	11952	0	10580	0	9360	0	7526	1	5960	0	3820	1	1.94835	7.61498	48474	49198	3.11652	3	13.3933	0.223992	0.629031
SEUI	1	1568	0	3862	0	4932	0	3888	0	3094	0	2824	0	3090	0	2992	0	2972	0	0	2.60869	0	1648	0	4058	0	5118	0	4476	0	3466	0	2854	2	2750	0	2410	1	1772	3	15.7569	2.89978	18860	17728	8.16003	3	5.50847	0.544616	1.65981
SEULO	0	836	0	2254	0	2498	1	2238	0	1974	0	1938	2	2030	1	2084	0	2178	4	29.7433	1.80069	0	1004	1	2652	0	3028	0	2408	0	1716	0	1778	0	1882	1	1782	0	1694	1	6.51638	2.09672	12442	11260	20.9292	5	3.89741	1.2829	0.535181
SIAMAGGIORE	0	924	0	1866	0	2154	0	2102	0	2004	0	1514	0	1390	0	1032	2	826	2	22.0412	1.02155	0	808	0	2156	0	2218	0	2180	0	2080	0	1758	0	1374	0	938	0	520	0	0	1.29383	8868	8850	11.6779	2	2.31537	0.863791	3.44963
SILIGO	0	624	0	1762	0	2072	0	2112	0	1968	0	2180	1	2424	1	2422	3	2730	5	20.8218	2.11717	0	702	0	1722	0	2284	0	2386	0	2062	0	2050	0	1880	0	1940	1	1920	1	4.74115	2.29077	13836	12238	22.6521	6	4.40794	1.36118	0.613452
SINI	0	416	0	1242	0	1396	0	1060	0	974	0	1228	0	1476	1	1424	0	968	1	8.15462	1.0688	0	404	0	1120	0	1452	0	1320	0	1352	0	1376	0	1414	0	1206	0	994	0	0	1.41945	7130	7662	7.26222	1	2.48825	0.401888	2.67023
SINNAI	0	12468	0	30410	0	32550	0	32480	1	27718	1	20972	2	15734	3	11474	0	8752	7	6.42155	12.224	0	13842	0	32414	3	32764	1	30940	1	27804	6	20862	4	15362	6	10010	2	6072	20	19.4772	15.2006	117130	111050	11.7789	27	27.4246	0.984518	1.43562
SIRIS	0	166	0	580	0	686	0	504	0	462	1	362	0	330	0	344	0	312	1	47.4181	0.298949	0	212	0	626	0	750	0	608	0	530	0	396	0	344	0	322	0	238	0	0	0.390323	2314	2438	22.3767	1	0.689271	1.45081	0.206673
SOLARUSSA	0	2198	0	5236	0	5714	0	5426	1	4966	0	4656	0	3946	1	3510	0	2702	2	7.27568	3.13302	0	2332	0	5604	0	6228	0	5532	3	5032	0	4560	1	4262	0	3210	2	1946	6	24.5277	3.95676	25206	24542	15.8974	8	7.08978	1.12839	0.564533
SOLEMINIS	0	1380	0	3354	0	3368	0	3090	0	2706	0	2214	0	1710	0	1256	0	952	0	0	1.29711	0	1386	0	3148	0	3430	0	3000	0	2808	0	2392	0	1754	0	1122	0	736	0	0	1.69102	11928	11812	0	0	2.98814	0	#DIV/0!
SORGONO	0	1824	0	3932	0	4526	0	4240	0	3902	0	3476	0	3256	1	3034	0	3012	1	3.82735	2.77192	0	1832	0	4360	0	4722	1	4500	2	4158	0	3580	1	3004	0	2428	1	1860	5	19.7193	3.13926	20920	19530	14.8203	6	5.91118	1.01503	0.456008
TADASUNI	0	102	0	270	0	358	0	318	0	392	1	530	0	602	0	568	0	486	1	32.3875	0.455499	0	100	0	312	0	474	0	314	0	312	0	350	0	478	0	534	0	414	0	0	0.519406	2896	2402	17.8797	1	0.974904	1.02574	0.144492
TINNURA	0	192	0	468	0	512	0	498	0	492	0	534	0	612	0	576	0	338	0	0	0.43145	0	248	0	600	0	572	0	382	0	424	0	444	0	466	0	420	0	286	0	0	0.455599	3050	2422	0	0	0.887049	0	#DIV/0!
TORTOLI	0	8482	0	20390	0	22688	1	22368	0	19856	2	15442	0	10750	2	7160	0	5150	5	6.44583	8.11526	0	9352	0	22272	0	23568	0	21536	1	19020	0	15714	1	11060	1	6322	1	3092	4	7.13697	10.154	80726	76744	5.72043	9	18.2693	0.49263	0.934155
TRINITA' D'AGULTU	0	1680	0	3570	0	4222	0	4172	0	4046	0	3634	0	3192	1	2728	0	2080	1	4.25666	2.45948	0	1640	0	3480	0	4010	0	4340	0	4192	0	3798	0	3188	1	2810	0	2146	1	4.13245	3.43527	19852	20474	4.96348	2	5.89475	0.339285	1.27096
TUILI	0	856	0	2252	0	2356	0	2174	1	2180	0	2620	1	2554	0	2230	0	1706	2	14.755	1.87736	0	860	1	2260	0	2826	0	2492	0	2240	0	2456	0	2576	0	2218	1	1420	1	6.41057	2.43407	13464	13402	11.2896	3	4.31143	0.695825	2.14421
TURRI	0	366	0	748	0	942	0	956	0	958	0	1242	0	1212	0	1080	0	882	0	0	0.909382	0	356	0	1036	0	1246	0	1014	0	1166	0	1184	0	1150	0	998	0	684	0	0	1.12692	6330	6196	0	0	2.0363	0	#DIV/0!
VILLANOVAFORRU	0	550	0	1532	0	1742	0	1254	0	1200	0	1316	0	1296	1	1240	0	982	1	9.36466	1.01961	0	496	0	1362	0	1670	0	1626	0	1504	0	1368	0	1320	0	1126	0	988	0	0	1.39363	7288	7932	7.10478	1	2.41324	0.41438	2.76503
ZEDDIANI	0	798	0	1994	0	2336	0	2274	0	2402	0	2116	0	1816	2	1496	0	1110	2	15.5243	1.37238	0	980	0	2522	0	2616	0	2442	0	2260	1	2094	1	1858	0	1368	0	1030	2	16.0565	1.79791	11214	11052	17.9609	4	3.17028	1.26172	0.474581
Deprivation 0	1	240942	5	568896	8	629062	20	629772	31	566752	42	466974	56	382928	68	300422	43	240668	260	9.70723	296.219	1	259016	12	604800	11	645146	19	625022	46	567286	47	468984	73	367516	69	265790	37	174142	291	11.2337	366.2	2587516	2468740	10.8869	551	662.42	0.831799	0.904129
AGGIUS-viddalba	0	2720	0	6876	0	7592	1	7488	1	7122	0	6694	0	6078	1	4768	1	3620	4	10.6409	4.41522	0	3080	0	7000	0	7902	0	7728	1	6930	1	6250	0	5370	2	4346	1	2920	5	14.0508	5.39706	35770	33544	12.9779	9	9.81227	0.917219	1.76248
AGLIENTU	0	632	0	1690	0	1972	0	2044	1	1966	0	2040	0	1938	0	1880	0	1872	1	10.0213	1.65629	0	808	0	1698	0	1950	0	2160	0	2268	2	2298	0	2204	1	2010	1	1520	4	26.7054	2.28298	11740	12460	19.8906	5	3.93927	1.26927	0.529394
ANELA	0	790	0	1528	1	1972	0	1814	0	1626	0	1756	0	2020	1	1822	0	1616	1	6.37332	1.53579	0	580	0	1654	0	1814	0	1928	0	1742	0	1618	0	1680	2	1484	0	1278	2	15.6498	1.76339	10654	9730	14.7718	3	3.29918	0.909317	2.81826
ARMUNGIA	0	360	0	990	1	1480	0	1096	0	1000	0	1300	0	1542	1	1506	0	1216	1	7.71061	1.17486	0	334	0	1084	0	1508	0	1576	0	1178	0	1162	0	1408	1	1406	0	1074	1	8.25902	1.48656	7660	7804	12.9387	2	2.66142	0.751479	2.99072
BANARI	0	416	0	1196	0	1610	0	1422	0	1298	0	1376	0	1636	0	1536	0	1452	0	0	1.29035	0	430	0	1158	0	1716	0	1746	0	1680	0	1490	0	1360	0	1362	0	1156	0	0	1.57772	8720	8794	0	0	2.86808	0	#DIV/0!
BESSUDE	0	382	0	774	0	1006	0	1020	0	1156	0	998	0	1042	1	964	0	1216	1	12.0458	0.925103	0	312	0	668	0	834	0	884	0	894	0	876	0	948	0	932	0	754	0	0	1.01854	6396	5288	8.09563	1	1.94364	0.514499	3.52482
BONORVA	0	3700	0	8582	0	10472	0	9338	0	8226	2	7726	1	8206	1	7834	0	6938	4	7.70527	6.64729	0	3524	0	8620	0	10704	0	9822	1	8710	1	8426	0	7774	3	6884	1	5090	6	11.1481	8.07916	48268	46706	10.4856	10	14.7265	0.67905	1.25721
BORTIGALI	0	940	0	2592	0	3074	1	2948	0	3156	0	3322	1	3634	3	3412	1	3202	6	24.4993	2.89475	0	1082	0	2808	0	3412	0	3352	0	3098	1	3016	0	2784	0	2854	1	2496	2	9.33847	3.25624	19674	17600	21.2709	8	6.15099	1.3006	0.651716
BUDONI	0	3162	0	7564	0	8486	0	8422	0	7360	1	6028	0	4748	2	3582	0	2692	3	9.33123	3.61586	0	3244	0	7950	1	8254	0	8272	0	7324	2	6038	2	4934	1	3780	0	2494	5	14.6768	4.9843	32832	32842	12.0726	8	8.60016	0.930215	1.85981
CAGLIARI-elmas-quartucciu	1	163830	2	438400	11	548608	16	532344	28	489354	49	441304	57	366872	79	276790	59	203926	288	11.9081	268.656	5	173100	7	462102	15	570092	32	514346	39	433482	51	381934	79	308436	74	208700	46	113644	321	15.7433	285.518	2310590	1960542	14.3491	609	554.174	1.09893	1.01506
CALASETTA	0	2056	0	4936	0	5570	1	5496	1	5194	0	5046	0	4818	0	4468	2	3552	4	12.9032	3.80191	0	2172	0	5286	0	5896	0	5416	0	4912	0	4530	1	4380	0	3800	1	2838	2	6.54139	4.48365	28574	25876	10.9755	6	8.28556	0.724151	1.60632
CHEREMULE	0	336	0	778	0	1090	0	1030	0	988	0	1042	0	1186	1	1166	0	1080	1	9.95899	0.963503	0	358	0	872	0	1104	0	1054	0	1014	0	994	0	876	0	976	0	844	0	0	1.08076	6492	5758	7.97592	1	2.04427	0.489173	3.33282
DOMUSDEMARIA	0	1112	0	2920	0	3570	0	3258	0	2810	0	2454	0	1894	0	1596	0	1220	0	0	1.52106	0	1098	0	3156	0	3714	0	3534	1	3396	0	2822	0	2242	0	1552	1	1030	2	14.6394	2.17641	13232	14576	6.6164	2	3.69747	0.54091	2.1167
DONORI	0	2090	0	4784	0	5176	0	4610	0	3960	1	3108	1	2594	0	2074	0	1598	2	11.1522	2.01887	0	2084	0	5240	1	5466	1	4866	0	4082	0	3576	0	2736	2	1968	0	1240	3	12.252	2.71028	17944	18468	13.6043	5	4.72915	1.05727	0.440109
ESPORLATU	0	380	0	1052	0	1158	0	1042	0	812	0	866	2	876	1	846	0	796	3	47.0644	0.728414	0	338	0	1002	0	1188	0	1050	0	912	0	866	0	768	0	744	0	636	0	0	0.879051	5238	4976	29.6562	3	1.60747	1.86629	0.612931
ESTERZILI	0	756	0	2082	0	2578	0	2058	0	1886	0	1782	0	1910	0	1844	0	1420	0	0	1.4963	0	806	0	2098	0	2380	0	1762	0	1850	0	1718	0	1686	0	1610	1	1156	1	7.87458	1.77851	10900	9782	4.9295	1	3.27481	0.305361	1.94132
GONNOSCODINA	0	384	0	1098	0	1270	0	1072	0	978	0	934	0	976	0	920	0	660	0	0	0.745222	0	424	0	1146	0	1392	0	1042	0	1040	0	1040	0	992	0	870	0	618	0	0	0.997519	5540	5602	0	0	1.74274	0	#DIV/0!
GONNOSFANADIGA	0	6106	0	15476	0	17090	0	14776	0	13574	1	12750	1	11840	0	10234	1	8526	3	3.64727	9.19886	0	6136	1	16276	0	18414	0	15576	3	13686	3	12268	1	10466	3	8314	1	4830	11	15.9863	10.2079	71700	65140	10.3093	14	19.4067	0.7214	1.21525
GUAMAGGIORE	0	980	0	2572	0	2996	0	2372	0	1878	0	1824	1	1708	1	1450	0	956	2	16.5577	1.25005	0	938	0	2472	0	2928	0	2488	0	2122	0	1824	1	1864	0	1452	0	868	1	7.83381	1.72922	10188	10618	14.7062	3	2.97926	1.00696	0.32476
GUSPINI	0	11402	0	29598	0	33472	0	29368	1	26072	1	23502	0	20048	3	15834	3	11326	8	6.09734	14.8327	0	12648	0	30574	0	34544	0	29472	1	26182	1	23080	4	18734	4	13624	4	7142	14	13.1217	17.6492	126150	118234	8.99342	22	32.482	0.677299	1.02593
JERZU	0	3176	0	7490	0	8514	0	7450	0	6552	0	5926	0	5848	2	5274	2	4532	4	8.42077	4.64537	0	3338	0	8178	0	8862	0	8046	0	6088	0	5588	0	5054	1	4398	4	3210	5	13.9836	5.31173	35582	32384	13.266	9	9.95709	0.903878	1.73671
LACONI	0	1870	0	5134	0	5942	0	4986	0	4474	0	4156	0	4096	1	3580	0	3166	1	3.24363	3.20899	0	2196	0	5022	0	5840	0	5380	0	4910	1	4406	3	3714	1	3366	2	2782	7	25.685	4.14782	24458	24558	15.8618	8	7.3568	1.08743	0.543924
MEANA SARDO	0	1624	0	3948	0	4748	1	4068	0	3942	2	3990	1	4054	1	3534	1	2952	6	23.9587	3.06616	0	1702	0	4356	0	5218	0	4090	0	3848	0	3572	1	3690	0	3246	1	2688	2	7.34378	3.82401	22540	21134	18.3467	8	6.89017	1.16107	0.581017
MILIS	0	1430	0	3650	0	3988	0	3400	0	3112	0	2980	0	2736	0	2328	0	2342	0	0	2.21329	0	1416	0	3530	0	3592	0	3298	1	3070	0	2764	0	2374	1	1854	2	1430	4	25.4124	2.4075	16898	14790	13.0413	4	4.62079	0.865652	2.30453
MOGORELLA	0	364	0	1030	0	1188	0	886	0	766	0	912	0	1064	0	940	0	800	0	0	0.782596	0	484	0	1208	0	1392	0	1108	0	856	0	932	0	1022	0	838	0	796	0	0	1.03107	5368	5552	0	0	1.81367	0	#DIV/0!
MURAVERA-castiadas	0	4528	0	10560	0	11984	0	11978	0	11080	1	9842	0	7954	1	6250	0	4596	2	3.60204	6.00023	0	4912	0	12268	1	13516	0	12112	0	11184	0	9624	0	7564	1	5464	0	3606	1	2.12522	7.46552	51700	49554	2.97617	3	13.4657	0.222787	0.625228
NORAGUGUME	0	254	0	696	0	740	0	732	0	696	0	762	0	854	0	754	0	888	0	0	0.699152	0	396	0	826	0	976	0	868	0	852	0	798	0	674	0	628	0	584	0	0	0.778486	4686	4404	0	0	1.47764	0	#DIV/0!
NUXIS	0	1372	0	3770	0	4458	0	3728	0	3200	0	3086	2	2870	0	2480	1	2068	3	14.5776	2.2288	0	1532	0	3800	0	4278	0	3804	0	3460	0	3218	2	2792	2	2424	0	1720	4	20.0411	2.90914	17432	17418	19.9848	7	5.13794	1.36241	0.651415
ORISTANO -massama-donigalafen-sili-nuraxinieddu	0	25024	1	62082	2	72478	0	71874	2	69444	7	60012	6	47616	9	36458	9	26338	33	10.3868	35.6294	0	26122	2	65516	0	71032	5	66808	3	63780	6	53572	6	41824	14	28984	9	16646	43	15.639	39.8868	311742	271614	13.1151	76	75.5162	1.00641	0.803771
OSIDDA	0	280	0	678	0	776	0	498	0	480	0	480	0	630	0	648	0	560	0	0	0.50516	0	254	0	544	0	640	0	560	1	540	0	468	1	508	1	476	0	484	3	89.6249	0.574697	3296	3036	47.6486	3	1.07986	2.77815	0.939832
OTTANA	0	2452	0	5970	0	6302	0	5890	0	5124	0	4252	1	3252	1	2530	0	2174	2	9.08002	2.60225	0	2850	0	6782	0	6748	1	6032	1	5134	0	4256	0	3056	1	2200	0	1456	3	9.47963	3.15793	23222	22134	10.9952	5	5.76018	0.868028	2.08397
PALAU	0	2336	0	5208	0	6050	0	7010	0	6726	0	5302	0	4474	0	3540	0	2796	0	0	3.44572	0	2538	0	5496	0	5844	2	7298	1	6748	0	5550	0	4414	3	3240	1	2370	7	18.1141	4.48883	29848	29620	11.3958	7	7.93456	0.882217	1.84967
ROMANA	0	512	0	1324	0	1502	0	1204	0	1112	0	1216	0	1290	1	1230	0	1006	1	9.4408	1.00642	0	460	0	1248	0	1570	0	1402	1	1246	0	1202	0	1084	1	1052	0	998	2	26.8503	1.26756	7058	6984	21.1451	3	2.27398	1.31927	0.427025
SAMATZAI	0	1482	0	3322	0	3720	0	3654	0	3246	0	2734	0	2702	0	2332	1	1830	1	4.97432	2.06637	0	1574	0	3868	0	4268	0	3794	0	3494	1	2694	0	2640	1	2242	0	1380	2	11.5511	2.63175	16498	16244	9.07555	3	4.69812	0.638553	1.96133
SAN GAVINO	1	8594	0	22050	0	24282	1	22162	0	20202	1	17760	2	14620	1	10948	1	8576	6	6.07431	10.8785	0	9114	0	22686	0	25222	3	22126	1	20092	0	17660	5	13874	3	9368	2	5110	14	13.8221	12.8977	94268	88230	10.9471	20	23.7762	0.841176	1.30313
SAN TEODORO	0	2108	0	4752	0	5178	0	5870	1	5648	0	4382	1	3552	1	2604	1	2004	4	16.6011	2.66504	0	2334	0	5070	0	5372	0	5774	0	5592	0	4656	0	3980	1	2816	1	1712	2	9.44082	3.74312	24060	24530	12.54	6	6.40817	0.936305	2.08383
SANLURI	0	7376	0	18284	0	20322	0	18860	0	17160	2	14766	3	12204	2	9480	2	7604	9	10.7586	9.30732	0	7518	1	18796	1	21292	0	19250	3	17336	1	15028	5	12224	4	8686	4	4810	17	23.442	11.517	80074	77334	16.4199	26	20.8244	1.24854	0.850759
SANTA TERESA DI GALLURA	0	3212	0	6758	0	7792	0	9036	1	8542	1	7258	0	6892	3	5788	2	5342	7	14.0983	5.43508	0	3172	0	7148	0	7848	0	8518	0	8828	0	7554	3	6384	0	5120	1	3684	4	9.33291	6.50962	42858	40088	13.2686	11	11.9447	0.92091	1.66263
SANTADI-villaperuccio	0	4516	0	11226	0	12852	0	10710	0	9496	0	8608	0	7816	1	6466	0	4660	1	1.79588	5.81622	0	3928	0	10790	0	12304	0	11010	1	9636	0	8784	2	7600	1	6312	1	4672	5	9.67543	7.86641	47756	48014	6.10574	6	13.6826	0.438512	0.954643
SARROCH	0	5080	0	11688	1	13432	0	12816	0	10552	0	8316	1	6008	1	4260	0	3554	2	5.15633	4.72944	1	5046	0	12386	0	13444	0	13524	1	11332	2	9044	0	6442	3	4046	0	2332	6	14.1447	6.27845	45506	46720	8.46841	8	11.0079	0.726752	1.44898
SEDINI	0	934	0	2762	0	3240	0	2830	0	2654	1	2706	0	2858	3	2638	1	2358	5	23.4096	2.2548	0	1166	0	2988	0	3632	0	3056	0	2764	1	2856	0	2820	2	2264	2	1512	5	28.3094	2.65322	16044	15272	31.9239	10	4.90802	2.03748	1.11049
SENEGHE	0	1662	0	3882	1	3974	0	3484	0	3444	1	3720	0	3778	1	3628	1	3226	3	10.6368	3.05076	0	1712	0	3682	1	4186	1	3860	0	3654	0	3874	0	3566	1	3278	0	2994	2	4.11101	3.9253	21280	21226	11.8433	5	6.97607	0.716736	1.71507
SERDIANA	0	2108	0	4600	0	5206	0	5084	0	4272	1	3422	0	2612	0	2298	0	1902	1	5.01617	2.22067	0	2122	0	5048	0	5334	0	4672	0	4282	0	3576	0	2842	0	2298	1	1466	1	6.20942	2.93582	19590	19136	5.16304	2	5.1565	0.38786	1.47454
SESTU	0	13446	0	29332	0	30776	0	32144	2	26364	2	19258	2	14164	0	9600	2	6720	8	8.04839	10.6959	0	14158	1	31102	0	31776	1	31532	5	27974	2	20234	3	14430	3	8756	2	4988	16	15.9521	14.1402	108250	107914	10.9761	24	24.8362	0.966333	1.44169
SIMALA	0	372	0	704	0	998	0	774	0	690	0	768	0	912	0	906	0	812	0	0	0.731329	0	326	0	876	0	1048	0	868	0	806	0	770	0	880	0	970	0	744	0	0	0.992128	4862	5038	0	0	1.72346	0	#DIV/0!
TERTENIA	0	3852	0	8692	0	9142	0	7632	0	6788	1	6214	0	5596	0	4436	0	3378	1	2.76237	4.12601	0	3944	0	8898	0	9756	0	7652	0	6532	1	6066	0	5230	4	4100	0	2822	5	14.1587	5.18794	34044	32402	8.96191	6	9.31395	0.644195	1.42476
TONARA	0	2028	0	4944	0	5978	0	4894	0	4160	1	4250	0	4588	1	4286	1	3528	3	9.32845	3.56219	0	2164	0	5008	0	6088	0	5564	0	4480	0	4174	0	3778	0	3428	1	2474	1	3.67947	4.01935	25706	23898	8.06066	4	7.58154	0.527597	1.38276
ULA TIRSO	0	604	0	1590	0	1954	0	1404	0	1120	0	1152	0	1366	0	1184	1	1140	1	7.9851	1.04004	0	556	0	1242	0	1948	0	1648	2	1242	0	1150	0	1194	0	1036	0	952	2	31.7261	1.2748	7366	7222	20.3833	3	2.31484	1.29598	0.419298
USSARAMANNA	0	370	0	1186	0	1534	0	1110	0	1134	0	1160	0	1244	0	1182	0	984	0	0	0.973526	0	466	0	1308	0	1642	0	1340	0	1294	1	1226	1	1202	1	1016	0	860	3	37.5787	1.23703	6814	6938	20.8505	3	2.21055	1.35713	0.439617
USSASSAI	0	766	0	2016	0	2258	0	1692	0	1434	0	1504	1	1672	0	1592	0	1386	1	8.73339	1.32109	0	798	0	1838	0	2100	0	1968	0	1606	0	1598	0	1454	0	1260	0	1068	0	0	1.54912	9280	8954	5.5797	1	2.87021	0.348406	2.26524
VILLASIMIUS	0	2274	0	5464	0	6424	0	6062	0	5334	0	4342	0	3642	1	2780	0	2196	1	4.17704	2.76164	0	2362	0	5832	0	6506	0	5914	0	5522	2	4300	0	3598	0	2428	0	1620	2	7.98388	3.4488	24356	23382	6.25052	3	6.21044	0.483058	1.46141
VILLASPECIOSA	0	2134	1	4438	0	4750	0	4136	0	3548	1	2838	0	2110	0	1362	0	1052	1	6.0484	1.54789	0	1810	0	4448	0	4494	0	4044	0	3676	0	2962	1	2326	0	1450	0	792	1	6.27783	2.13817	15046	15250	6.60341	2	3.68606	0.542585	2.12371
Deprivation 1	2	310674	4	794718	17	952724	21	911076	38	832912	77	743926	84	630640	126	491842	93	375354	439	10.3555	470.586	6	325966	12	834652	20	982980	46	894994	67	778360	80	679982	121	555876	143	397712	92	238390	549	14.695	531.253	3985750	3545314	13.1702	988	1001.84	0.986186	1.04964
ALBAGIARA	0	164	0	486	0	728	0	484	0	540	1	708	0	772	0	644	0	536	1	24.2448	0.545504	0	224	0	474	0	692	0	592	0	578	0	548	0	682	0	672	0	544	0	0	0.716701	3684	3616	14.0553	1	1.2622	0.792265	5.59973
ALLAI	0	310	0	872	0	1008	0	820	0	760	1	722	0	856	0	896	0	980	1	23.7747	0.763424	0	368	0	926	0	1150	0	898	0	782	0	784	0	726	0	772	0	666	0	0	0.862653	5034	4628	10.286	1	1.62608	0.614977	4.28302
ARBUS	0	5942	0	16512	0	19272	0	15670	0	14004	0	12970	0	11772	1	10070	0	8350	1	1.15315	9.16616	0	6528	1	18188	0	20832	0	15888	1	14840	2	12968	2	11140	3	8712	4	4900	12	18.0263	10.7142	72836	68448	9.16468	13	19.8803	0.653913	1.1216
ARDARA	0	818	0	1768	0	1850	0	1798	0	1272	0	1130	0	1130	0	1094	0	796	0	0	0.905861	0	902	0	1678	0	1874	0	1922	0	1674	0	1314	0	1068	0	1066	0	742	0	0	1.24968	7220	7786	0	0	2.15554	0	#DIV/0!
ARITZO	0	1300	0	3024	0	3738	0	3454	0	2746	0	2834	1	3332	2	3262	1	3124	4	14.416	2.73074	0	1574	0	3540	0	4348	0	3796	0	3298	1	2470	1	2396	0	2236	1	1792	3	18.1238	2.67772	18752	15988	20.0932	7	5.40846	1.29427	0.61828
ASSEMINI	0	20938	1	45336	1	48826	4	54176	4	46048	3	32576	2	21890	4	14294	2	9268	19	11.4571	16.7661	0	22572	0	48988	0	49364	4	50878	4	47312	5	33486	6	22408	2	13110	2	6778	23	12.7688	22.0981	178252	173972	11.8942	42	38.8642	1.08069	0.798706
BALLAO	0	690	0	2368	0	2710	0	1952	0	1814	0	1902	0	2018	0	2024	1	1404	1	6.48363	1.5633	0	944	0	2492	0	2888	0	2066	0	1970	0	1888	0	1808	1	1614	1	994	2	16.3526	1.79354	11114	10340	13.9859	3	3.35684	0.893698	2.76938
BARISARDO	0	3170	1	8454	0	9502	0	8076	1	7838	1	7332	0	6284	1	4962	0	4264	3	7.19502	4.7821	0	3700	0	8974	0	9650	0	7560	0	7136	2	6540	1	5680	0	4054	1	2704	4	11.1867	5.33421	38756	33674	9.73603	7	10.1163	0.691951	1.44542
BAUNEI	0	3290	0	7988	0	9522	0	8368	0	7990	1	7620	2	7012	1	5622	0	5202	4	8.48308	5.36221	0	3472	1	8442	1	9418	0	8588	0	7876	0	7200	1	6096	1	4568	0	3516	2	4.93745	6.07732	41814	37844	7.50171	6	11.4395	0.524497	1.15158
BELVI'	0	686	0	1620	0	1900	0	1512	0	1396	0	1230	0	1328	1	1168	0	958	1	9.94194	1.00752	0	680	0	1736	0	2162	0	1894	0	1356	0	1218	0	1248	0	1096	1	884	1	10.2975	1.31186	7592	7696	13.0859	2	2.31938	0.8623	3.44358
BERCHIDDA	0	2404	0	5932	0	6980	0	6730	0	5880	1	5914	1	6080	1	5506	2	5058	5	11.0126	4.82551	0	2586	0	6490	0	7198	0	6994	1	6120	0	5680	1	5498	1	4722	1	3436	4	10.9837	5.57087	35168	32450	13.3057	9	10.3964	0.865686	1.66285
BIDONI'	0	64	0	266	0	406	0	324	0	318	0	356	0	376	0	376	0	396	0	0	0.323719	0	144	0	378	0	562	0	382	0	284	0	338	0	410	0	430	1	376	1	24.2101	0.454061	2146	2220	21.7209	1	0.777779	1.28571	0.182038
BITTI	0	3026	0	7260	0	9078	0	8484	0	7196	2	7150	1	7380	0	6788	1	6596	4	8.1602	6.01219	0	3246	0	7086	1	8884	0	8940	1	7588	1	6596	1	6090	1	5270	2	4490	6	13.8548	6.582	43594	38974	12.1745	10	12.5942	0.794017	1.47371
BONNANNARO	0	920	0	2214	0	2506	0	2288	1	2238	1	2480	0	2528	0	2366	0	2238	2	15.7249	2.03966	0	810	0	2302	0	2294	0	2064	0	2078	0	2276	0	2238	4	1880	1	1340	5	31.5001	2.15962	14138	11876	27.6265	7	4.19928	1.66695	0.801064
BONO	0	4052	0	9192	0	9686	0	8174	0	7220	1	6620	2	6452	0	5720	0	4894	3	7.11937	5.07742	0	4088	1	8856	1	9536	0	8166	0	7594	0	6426	0	5482	0	4368	1	3136	1	2.90275	5.60145	39080	35172	5.34588	4	10.6789	0.374571	0.960532
BORORE	0	1998	0	4754	0	5378	0	4938	0	4870	1	4712	0	4208	0	3702	0	3382	1	3.6429	3.38935	0	2108	0	5016	0	5418	0	4950	0	4874	0	4262	2	3626	0	2950	1	2510	3	11.6809	3.84952	25812	23172	8.24895	4	7.23887	0.552572	1.45152
BORUTTA	0	246	0	538	0	876	0	784	0	622	1	674	0	868	0	822	0	740	1	25.4679	0.670536	0	184	0	528	0	788	0	710	0	620	0	670	1	732	0	758	0	652	1	19.9484	0.818998	4510	4142	23.1229	2	1.48953	1.3427	0.337482
BOTTIDDA	0	584	0	1592	0	1804	0	1576	0	1434	0	1452	0	1522	0	1308	1	1308	1	6.95949	1.19201	0	722	0	1834	0	1766	0	1620	0	1482	0	1470	0	1404	1	1222	0	954	1	9.5026	1.44365	8600	8152	11.936	2	2.63566	0.758823	3.0209
BUDDUSO'-padru	0	5672	0	12824	0	13932	1	12946	0	11486	1	10574	1	9566	6	8160	1	7372	10	14.6145	7.60827	0	6340	0	13824	0	15132	1	14682	1	12646	1	10462	3	8940	5	7408	5	6070	16	23.5842	9.65056	60104	60208	21.4293	26	17.2588	1.50648	1.02846
BUGGERRU	0	950	0	2466	0	2902	0	2532	0	2358	0	2234	0	2172	1	2038	0	1556	1	5.69783	1.707	0	772	0	2586	0	2886	0	2404	0	2182	0	2024	1	2004	0	1698	1	1060	2	15.8743	1.93855	12890	11372	12.4976	3	3.64555	0.822921	2.54702
BURGOS	0	1108	0	2358	0	2656	0	2316	0	1830	0	1890	0	1980	0	1752	0	1418	0	0	1.49665	0	938	0	2474	0	2970	0	2614	0	2144	0	1844	0	1650	0	1450	0	1122	0	0	1.77995	11186	10824	0	0	3.2766	0	#DIV/0!
BUSACHI	0	1270	0	3220	0	3746	0	3330	0	3140	0	3404	1	3764	0	3936	1	3880	2	6.22558	3.24988	0	1070	0	2948	0	4132	1	3592	0	3312	0	3136	0	3380	3	3274	0	2766	4	11.2513	3.67325	21454	19460	14.7387	6	6.92313	0.86666	1.92779
CALANGIANUS-sant'antonio di gallura	0	4730	1	12080	0	14170	0	13616	0	11808	0	10650	1	9728	3	8136	0	7648	4	5.78283	7.74072	0	5954	0	13388	1	14852	0	14066	1	12332	0	10694	2	9018	2	7364	1	5416	6	9.67062	9.39616	61586	58890	8.276	10	17.1369	0.583537	1.07651
CODRONGIANOS	0	1142	1	2468	0	2600	0	2772	0	2468	0	2190	0	1772	0	1510	0	1320	0	0	1.44755	0	1024	0	2716	0	2806	0	2632	0	2516	0	2164	0	1880	0	1560	1	1370	1	6.64453	2.02718	12032	12122	3.97792	1	3.47473	0.287792	1.80995
COLLINAS	0	830	0	1792	0	2042	0	2042	0	1860	0	2014	0	1946	0	1826	0	1490	0	0	1.53628	0	726	0	2150	0	2440	0	2172	1	1998	0	2028	1	2058	1	1738	1	1428	4	30.0122	2.06987	11178	11422	16.8868	4	3.60615	1.10922	0.416484
COSSOINE	0	654	0	1768	0	2090	0	1772	0	1736	1	1850	0	2016	0	2016	0	1946	1	9.27857	1.68669	0	846	0	2186	0	2430	0	2060	0	1978	0	2058	0	2012	1	1966	0	1474	1	5.9065	2.15129	11336	11548	8.74336	2	3.83797	0.521109	2.03379
DECIMOMANNU	0	5876	0	14500	0	15940	0	15148	0	13442	1	10424	2	7562	1	5176	2	3732	6	12.6305	5.68851	0	6386	1	15622	0	16410	0	15098	1	13362	0	10374	2	7570	0	4500	2	2402	5	12.9119	7.10921	55484	53306	10.1224	11	12.7977	0.859528	1.5512
DORGALI	0	7534	0	16892	2	18764	0	17524	0	14962	2	12968	3	11452	3	10156	4	9058	12	13.9226	9.4207	0	7806	0	18588	0	19806	0	17828	1	15426	1	13068	3	10490	3	7894	1	5752	9	12.7624	10.7331	76120	70458	14.3223	21	20.1538	1.04199	0.679397
ESCOLCA	0	678	0	1422	0	1732	0	1362	0	1272	0	1278	0	1282	0	1154	0	910	0	0	0.978375	0	596	0	1608	0	1950	0	1464	0	1386	0	1366	0	1424	1	1152	0	892	1	10.08	1.37494	7258	7684	6.27542	1	2.35331	0.424933	2.84515
FORDONGIANUS	0	918	0	2156	0	2626	0	2198	1	1844	0	1840	0	2206	2	2130	1	1912	4	26.3488	1.75491	0	912	0	2466	0	2728	0	2484	0	2020	1	1888	1	1970	0	2042	1	1724	3	21.7843	2.25826	12130	12128	29.0028	7	4.01317	1.74426	0.839444
GADONI	0	912	0	2260	0	2662	0	2268	0	2106	0	2052	0	2106	1	1892	1	1500	2	12.2062	1.60452	0	954	0	2352	0	2734	0	2250	0	2084	0	1992	0	1880	1	1580	0	1118	1	7.34948	1.87186	11924	10904	13.1072	3	3.47638	0.862967	2.67301
GONNESA	0	4456	0	11010	0	12754	0	12466	0	10638	0	8996	1	7584	1	6088	0	4574	2	3.83279	5.79925	0	5080	0	11912	0	13388	0	13188	0	11276	1	9300	0	6974	0	5196	1	2846	2	5.04426	6.98732	50346	48780	4.03401	4	12.7866	0.312828	0.790454
GONNOSNO'	0	814	0	1978	0	2078	0	1860	1	1654	0	1712	0	1726	0	1478	0	1318	1	11.9117	1.31752	0	786	0	2236	0	2476	0	1998	0	1856	0	1816	1	1838	1	1354	0	992	2	16.5208	1.68911	9748	9854	15.0988	3	3.00662	0.997797	3.0938
GONNOSTRAMATZA	0	894	1	2180	0	2262	0	1720	0	1654	0	1576	1	1562	0	1442	0	1082	1	9.34842	1.20375	0	886	0	2340	0	2740	0	2102	0	1856	0	1656	0	1526	0	1160	0	690	0	0	1.43057	9036	8990	5.73037	1	2.63432	0.379605	2.50127
IGLESIAS	0	24186	0	61994	0	73580	2	70578	0	62794	3	53962	6	44224	4	34644	0	26310	15	4.89671	33.6214	0	25910	2	65462	3	78370	3	69772	4	58904	6	49688	10	38796	8	28862	6	16016	37	13.8978	38.2025	292512	262038	9.46401	52	71.8239	0.723993	0.948998
ITTIREDDU	0	388	0	1116	0	1390	0	1110	0	1010	0	1084	1	1102	0	1002	0	1030	1	13.2507	0.900301	0	646	0	1266	0	1476	0	1330	0	1178	0	1118	1	988	0	918	1	776	2	26.5103	1.10241	6338	6308	23.4583	3	2.00271	1.49797	0.486834
LAERRU	0	898	0	2076	0	2586	0	2336	0	1946	0	1922	0	1862	0	1774	0	1338	0	0	1.47297	0	1010	0	2192	0	2782	0	2192	1	2068	0	1920	0	1796	1	1514	1	1294	3	24.2317	1.88007	11178	10784	13.4144	3	3.35305	0.894709	2.77255
LOCULI	0	494	0	1410	0	1572	0	1196	0	882	0	886	0	746	0	610	1	346	1	26.3093	0.537499	0	446	0	1378	0	1690	0	1430	0	1138	0	996	1	734	1	586	0	532	2	39.7101	0.831028	4666	5416	28.9039	3	1.36853	2.19214	0.72746
MACOMER	0	9652	1	23444	0	27318	2	26114	4	24174	2	20434	7	16626	4	12246	2	8850	21	18.6153	12.1925	0	10544	1	25760	1	28100	1	26484	2	23188	1	20030	6	15020	3	9776	2	5300	15	15.4709	14.0933	108444	99798	17.2747	36	26.2858	1.36956	0.989224
MASULLAS	0	878	0	2352	0	3016	0	2532	0	2026	0	1866	0	2080	0	1964	1	1528	1	5.95747	1.61184	0	1264	0	3166	0	3560	1	2794	0	2456	0	2288	0	2008	2	1658	1	994	4	23.9509	1.97355	11996	12198	20.129	5	3.58539	1.39455	0.582782
MONTRESTA	0	452	0	1456	0	2046	0	1452	0	1362	0	1562	0	1704	1	1528	0	1106	1	7.5996	1.23208	0	602	0	1938	0	2122	0	1430	0	1278	0	1456	0	1436	0	1416	0	954	0	0	1.49076	8714	7970	5.94212	1	2.72284	0.367263	2.40781
NUGHEDU SAN NICOLO'	0	406	0	1292	0	1620	0	1360	0	1254	0	1480	1	1492	3	1356	0	1144	4	35.4777	1.14564	0	516	0	1266	0	1606	0	1572	0	1204	1	1306	0	1416	0	1236	0	960	1	13.1435	1.40864	8086	7694	31.8817	5	2.55428	1.9575	0.828112
NUGHEDU SANTA VITTORIA	0	952	0	1904	0	2450	0	2230	0	1898	1	1928	0	2224	0	2112	0	1822	1	8.90319	1.74197	0	968	0	2154	0	2432	0	2094	0	2006	0	1824	1	1802	0	1614	1	1228	2	15.5162	1.87161	12214	10568	13.3651	3	3.61357	0.830203	2.56996
NUORO	0	34820	0	84986	3	92654	3	90150	5	81624	10	68834	9	50960	18	35114	9	24002	54	16.3742	37.1798	0	36324	3	87546	2	91910	10	85222	7	75994	12	63044	14	45246	11	26472	6	13648	60	18.685	41.6785	350684	309626	17.3175	114	78.8583	1.44563	1.20443
NURAGUS	0	714	0	1952	0	2170	0	1918	0	1706	0	1744	1	1930	0	1780	0	1340	1	7.56592	1.44469	0	976	0	2310	0	2602	0	2130	0	1918	0	1814	1	1830	0	1494	0	1148	1	7.97936	1.80139	10418	10334	9.63639	2	3.24609	0.616126	2.43069
NURALLAO	0	1352	0	3606	0	3998	0	2916	0	2486	0	2402	0	2310	0	1928	0	1496	0	0	1.71702	0	1198	0	3134	0	3984	0	3092	1	2820	0	2572	0	2098	0	1802	1	1196	2	14.5977	2.19195	13538	13580	7.10167	2	3.90897	0.511644	1.99413
NURAMINIS	0	2590	0	5906	0	6708	0	6650	0	6284	1	5300	1	4684	0	3880	0	3250	2	6.35621	3.65561	0	2758	0	6506	0	7494	1	6916	1	6362	0	5406	1	4532	1	3444	0	2264	4	10.0079	4.48228	30048	28924	10.115	6	8.13789	0.737292	1.63609
OLBIA-golfo aranci	0	37010	1	84738	2	94492	0	104894	7	93706	8	71184	5	51140	12	34698	11	23566	43	13.0936	38.2335	0	38498	2	89400	2	95750	8	102156	6	94098	13	72930	7	51018	17	30540	7	16594	58	16.7953	48.841	379188	367336	13.4855	101	87.0745	1.15993	0.954572
OLLASTRA SIMAXIS	0	1116	0	2624	0	3068	0	2506	0	2262	0	2148	1	1948	1	1794	0	1242	2	13.9688	1.51031	0	1090	0	2884	0	3206	0	2568	1	2414	1	2372	0	2080	1	1666	0	1096	3	22.3683	2.02529	11900	12196	20.5638	5	3.5356	1.41419	0.591192
OLLOLAI	0	1468	0	4148	0	4544	0	3722	0	3144	0	3082	1	3226	0	2810	0	2428	1	4.52642	2.46398	0	1492	0	4096	0	4816	1	4060	0	3410	0	2644	1	2318	1	1900	0	1702	3	12.9517	2.55421	18412	16034	11.8344	4	5.01819	0.7971	2.11939
OLZAI	0	856	0	1920	0	2368	0	1910	2	2022	0	2108	0	2338	0	2272	0	1830	2	19.4876	1.82089	0	1158	0	2466	0	3018	0	2480	0	2262	0	2028	1	1910	1	1676	0	1108	2	14.5737	1.93721	12480	11464	16.7105	4	3.7581	1.06437	0.399532
OROSEI	0	5254	0	11622	0	12904	0	12396	0	10504	1	8168	0	7140	1	5324	2	4096	4	8.72747	5.30822	0	5176	1	12360	0	13264	1	12298	0	10698	1	8496	3	7010	0	5200	0	3740	5	8.44803	7.13066	47628	47442	9.4307	9	12.4389	0.723538	1.38665
OSCHIRI	0	3120	0	7712	0	8590	0	7850	0	7104	0	7104	1	6780	2	5582	0	4968	3	6.3143	5.14395	0	3188	0	7588	0	8732	0	8210	0	7520	0	7330	1	6392	0	5156	1	4130	2	4.48857	6.5333	39388	38738	6.43338	5	11.6772	0.428183	1.0026
OSILO-tergu	0	3112	0	8010	0	9666	0	8686	0	7790	1	8038	1	8336	3	7868	3	5952	8	12.9031	6.41336	0	3262	0	7520	0	9140	1	8896	0	8106	1	7776	3	7592	3	6588	2	4788	10	17.3146	7.6613	46670	43746	19.8987	18	14.0747	1.27889	0.806688
PALMAS ARBOREA	0	1330	0	2938	0	2986	0	2942	0	2436	0	1850	0	1450	0	1230	1	960	1	9.4823	1.19729	0	1212	0	2732	0	3112	0	2686	0	2512	0	2024	0	1642	0	1142	0	650	0	0	1.56009	10868	10656	4.76441	1	2.75738	0.362663	2.373
PERFUGAS-erula	0	2574	0	6126	0	7198	1	6970	0	6244	0	5412	1	5126	0	4430	0	3694	2	5.99045	4.00676	0	2918	1	6152	0	6924	0	6916	0	6624	0	5846	1	5210	1	4550	0	3430	2	5.35486	5.50272	31876	32576	6.2093	4	9.50949	0.420633	1.08767
PIMENTEL	0	1098	0	2688	1	3112	0	2602	0	2256	0	2076	0	1812	0	1436	0	1028	0	0	1.33174	0	1414	0	3022	0	3276	0	2544	0	2546	1	2224	0	1880	0	1338	0	772	1	7.71823	1.74483	11210	11304	4.26578	1	3.07657	0.325037	2.08907
PORTOSCUSO	0	4990	0	13054	0	14348	2	13866	0	12222	0	9772	0	7084	1	5092	2	3804	5	10.2251	5.44721	0	5362	0	13108	1	14490	1	13890	1	12480	1	10066	0	7150	2	4738	1	2600	6	11.8448	7.00396	51840	50924	10.6756	11	12.4512	0.883451	1.59467
PULA	0	5348	0	12638	1	14318	0	13748	0	12282	1	9996	2	7822	2	5372	0	4136	5	9.77408	5.74739	0	5630	0	13574	0	14996	0	13966	1	13242	1	10764	3	7932	1	5296	0	3040	6	10.7979	7.67766	53356	54240	10.1864	11	13.425	0.819364	1.4781
RIOLA SARDO	0	1738	0	4204	0	4624	0	4352	1	4222	1	3744	1	3566	0	3062	0	2514	3	13.3461	2.74587	0	1772	0	4656	0	5446	0	4616	0	4326	0	3992	1	3372	1	2630	1	1582	3	14.4998	3.26141	21460	20518	14.289	6	6.00728	0.998789	2.22322
SAMASSI	0	4594	0	11784	0	12892	0	11778	1	10830	0	9382	0	8098	1	6314	3	4636	5	9.54896	5.98706	0	4546	0	11376	1	13084	0	11624	0	10906	1	9848	1	8086	0	6146	2	3502	4	8.74764	7.76342	51038	50112	8.92166	9	13.7505	0.654523	1.25185
SANTULUSSURGIU	0	2152	0	5226	0	5800	0	5426	0	4768	1	4876	1	5596	1	5462	1	5360	4	9.9541	4.62035	0	2296	0	5200	0	5718	0	5388	1	5184	0	4996	0	4720	1	4568	0	4026	2	6.3426	5.32208	31488	28882	9.91683	6	9.94243	0.603474	1.33199
SARULE	0	1696	0	3902	0	4744	0	4112	1	3838	2	4036	0	3782	2	3308	0	3108	5	20.6602	3.00255	0	1556	0	4144	0	4650	1	4276	0	3776	0	3408	2	3156	0	2516	0	1996	3	9.76687	3.19003	22184	19128	19.2333	8	6.19258	1.29187	0.647274
SEGARIU	0	1136	0	2904	0	3464	0	2958	0	2468	0	2204	0	2126	0	1978	2	1488	2	12.2352	1.68012	1	1328	0	3292	0	3810	0	3166	0	2720	1	2416	0	2088	0	1440	1	846	2	17.8649	1.91755	13222	12676	15.4405	4	3.59766	1.11183	0.417475
SELEGAS	0	1304	0	3182	0	3704	0	2854	0	2508	0	2242	0	2382	1	2270	0	1508	1	5.1155	1.80788	0	1414	0	3708	0	3994	0	3350	0	2792	0	2334	1	2084	0	1784	0	1186	1	7.00683	2.15966	13764	13530	7.32592	2	3.96754	0.50409	1.96246
SETTIMO SAN PIETRO	0	5374	0	12482	0	13018	1	13066	0	11720	1	8582	1	6002	1	4420	1	3340	5	11.4617	4.8096	1	5898	0	14064	1	14384	0	13050	2	11650	0	9054	0	6112	4	3702	0	2000	6	15.9292	5.97487	47130	45568	11.8425	11	10.7845	1.01998	0.564867
SETZU	0	112	0	298	0	308	0	314	0	280	0	336	0	390	0	428	0	354	0	0	0.324996	0	66	0	376	0	450	0	386	0	382	0	412	0	436	0	360	0	206	0	0	0.392747	2102	2182	0	0	0.717742	0	#DIV/0!
SIMAXIS	0	1782	0	4598	0	5232	0	4370	1	4038	1	3690	0	3274	0	2350	2	1876	4	19.2357	2.32779	0	2026	0	4842	0	5472	1	4520	0	4078	0	3906	1	3286	1	2394	0	1288	3	9.77984	3.02173	19598	19472	17.9975	7	5.34952	1.30853	0.625203
SINDIA	0	1626	0	3882	0	4904	0	4310	0	4270	1	4384	0	4246	1	3694	2	3086	4	12.9585	3.23669	0	1644	0	4120	0	4760	0	4438	0	3814	0	3786	3	3578	0	3232	0	2612	3	12.2433	3.80499	23990	21460	15.3745	7	7.04167	0.994082	2.08522
SUNI	0	896	0	2278	0	2734	0	2376	0	2454	0	2462	0	2674	0	2580	1	2262	1	4.02432	2.13863	0	898	0	2504	0	3160	0	2562	0	2202	0	2150	0	2048	0	1868	2	1558	2	11.6855	2.2069	14808	12388	11.2817	3	4.34553	0.690364	2.12681
TALANA	0	994	0	2622	0	3148	0	2476	1	2182	1	2112	0	2038	0	1830	0	1688	2	17.1568	1.64092	0	1224	0	2740	0	3106	0	2544	0	1912	0	1630	0	1614	0	1472	2	1154	2	15.7764	1.74296	12326	10326	17.7413	4	3.38388	1.18208	0.444153
TELTI	0	1508	0	3740	0	4048	1	3766	1	3630	1	3338	1	3022	1	2522	0	2068	5	25.821	2.31216	0	1658	0	4110	0	4358	0	3962	0	3624	1	3546	0	3134	2	2536	0	1724	3	13.9986	3.08578	18346	18526	21.9205	8	5.39794	1.48205	0.744463
THIESI	0	2444	0	5842	0	7360	1	6888	1	6434	0	6064	0	5470	2	4858	1	4748	5	12.9392	4.52096	0	2786	0	6600	0	7460	0	7254	0	6476	1	5658	1	4870	1	4140	1	3038	4	11.8335	5.12633	34462	31436	13.6483	9	9.64729	0.932905	1.79275
TIANA	0	452	0	1140	0	1480	0	1246	0	1072	0	1052	0	1110	0	1040	1	1070	1	8.50749	0.925892	0	458	0	1296	0	1536	0	1344	0	1100	0	976	1	1018	0	1026	0	884	1	14.344	1.16181	6590	6348	15.4535	2	2.0877	0.957992	3.83016
TRAMATZA	0	820	0	2022	0	2212	0	1958	0	1988	1	1750	0	1500	0	1502	1	1190	2	17.4584	1.27882	0	794	0	2158	0	2264	0	1986	0	1914	0	1650	0	1528	0	1390	0	962	0	0	1.60549	9888	9430	10.4732	2	2.88431	0.693406	2.75131
TRESNURAGHES	0	846	0	2414	0	2842	0	2312	0	2548	0	2726	1	3234	1	3204	0	2890	2	8.1395	2.58747	0	904	0	2536	0	2672	0	2468	0	2326	1	2332	1	2708	0	2520	0	2224	2	12.753	2.8437	16914	14578	12.7382	4	5.43117	0.73649	1.95488
ULASSAI	0	1308	0	3060	0	3912	0	3794	0	3498	0	3590	0	3660	1	3242	1	2714	2	6.93589	2.79369	0	1514	0	3230	0	3816	1	3754	1	3312	0	3000	1	2764	0	2774	0	2168	3	11.8163	3.14148	20498	17772	13.192	5	5.93516	0.842437	2.02184
URAS	0	2908	0	7052	0	8004	0	6684	0	5982	0	5720	3	5368	0	4712	3	3580	6	15.7889	4.10122	0	2992	0	6654	0	8408	0	7170	0	6506	1	6072	0	5294	1	4242	0	2742	2	5.5644	5.20037	32046	32026	12.7061	8	9.30158	0.860069	1.7187
USINI	0	3242	0	8374	0	9280	0	7676	1	6870	1	6068	0	5382	3	4092	0	3212	5	14.21	3.94711	0	3752	0	8756	0	9120	2	7820	0	6886	1	6300	1	5148	0	3602	0	2216	4	6.12243	4.84805	33300	31972	13.8075	9	8.79516	1.02329	0.532434
VILLACIDRO	0	14730	1	34966	0	36608	1	32880	2	28286	2	24440	6	19440	8	14826	3	10746	22	16.7778	14.6148	0	15224	0	35836	0	38496	0	33046	2	29520	2	25046	6	19728	2	13720	2	7758	14	11.1861	18.7915	130618	128818	13.9619	36	33.4063	1.07764	0.777387
VILLAGRANDE STRISAILI	0	3244	1	7192	0	8674	1	8150	0	6930	0	6338	0	6316	1	5304	2	4964	4	8.54384	4.91788	0	3480	0	8276	0	9454	0	8586	1	6918	0	5954	0	5234	1	4656	0	4194	2	5.34195	5.92545	38002	35542	8.16363	6	10.8433	0.553336	1.21752
VILLAURBANA	0	1512	0	4344	0	4802	0	3568	1	3372	0	3274	0	3206	0	2814	0	2240	1	5.8428	2.43987	0	1482	0	4230	0	4806	0	4032	0	3528	0	3422	0	3130	2	2428	0	1860	2	9.56522	3.07619	18474	18400	8.04418	3	5.51606	0.543866	1.6574
Deprivation 2	0	290516	9	700770	10	791222	20	755428	37	674050	60	580786	71	492260	105	393172	74	312118	367	10.8	377.204	2	309202	14	741008	15	817980	39	757012	44	678114	63	571854	105	458318	102	336564	72	219222	425	13.1368	454.202	3207814	3021084	12.7076	792	831.406	0.952603	1.02131
ALA' DEI SARDI	0	1740	0	3892	0	4530	0	4028	0	3464	0	3302	0	3290	2	3028	1	2816	3	10.9025	2.67971	0	1930	0	4108	0	4888	0	4498	0	4214	2	3814	0	3624	0	3020	1	2580	3	12.5295	3.77012	19928	21750	14.4461	6	6.44983	0.930258	2.07031
ALES-curcuris	0	1494	0	4220	0	4278	1	4102	0	3588	0	3346	0	3418	3	3356	1	2722	5	19.0631	2.7773	0	1696	0	4304	0	4768	0	4590	0	3980	0	3674	0	3340	0	2888	1	2228	1	4.08573	3.50403	20532	20700	14.939	6	6.28133	0.955212	2.12607
ALGHERO	0	28976	1	76288	3	90156	4	88224	3	81634	7	71178	9	60134	17	46206	11	33186	51	12.8801	44.1859	1	30754	2	79576	0	91846	4	84678	2	77544	9	67198	15	55198	14	39982	10	24188	54	14.7085	52.9029	380562	348788	14.4047	105	97.0888	1.08148	0.893246
ARZANA	0	2902	0	6480	0	7786	0	6788	0	5092	0	4704	3	4454	1	4210	1	4276	5	14.7225	3.85724	0	2974	0	6726	0	7442	0	6530	1	5070	0	4500	0	3944	1	3538	3	3124	5	15.9098	4.45475	29524	26706	17.7971	10	8.31199	1.20308	0.647888
BARATILI S.PIETRO	0	872	0	2220	0	2586	0	2520	0	2370	0	2144	0	2212	0	1912	0	1306	0	0	1.60607	0	1016	0	2430	0	2894	0	2530	0	2442	0	2200	0	1974	0	1512	0	980	0	0	1.88747	12464	11638	0	0	3.49353	0	#DIV/0!
BULZI	0	352	0	1122	0	1474	1	1364	0	1276	0	1384	0	1426	0	1088	0	786	1	16.0545	0.961951	0	446	0	1340	0	1702	0	1560	1	1298	0	1352	0	1252	1	1108	0	710	2	25.659	1.25184	7324	7280	20.3172	3	2.21379	1.35514	0.438955
CABRAS	0	7342	0	17906	0	19996	0	18878	0	18072	0	15614	3	12998	2	10056	0	7872	5	5.67977	9.78903	0	7912	1	19846	1	21666	0	19370	1	18134	1	16272	2	13298	3	9026	0	5820	7	8.1971	12.4533	83490	81920	7.22134	12	22.2424	0.539511	0.941607
DOMUSNOVAS	0	6196	0	14744	0	16554	0	15712	1	12932	0	10868	0	8792	2	6710	1	4222	4	7.14075	6.458	0	6918	0	15706	0	17016	1	15658	0	13492	1	10396	2	8362	3	6440	1	3570	8	13.2431	8.40687	59236	57918	10.157	12	14.8649	0.807273	1.41996
GAIRO-Cardedu	0	3008	1	6586	0	6942	0	6538	0	5782	0	5220	0	4842	3	3816	1	3178	4	11.9935	3.60796	0	2800	1	6916	0	7950	0	6830	0	5812	1	5064	2	4388	0	3332	1	2662	4	13.4648	4.46213	29376	28088	13.9176	8	8.07008	0.991316	1.98226
GAVOI-lodine	0	2998	0	6784	0	8090	0	7762	1	6890	0	6188	0	5830	1	4824	1	4532	3	7.27527	4.57215	0	3238	0	7282	1	8830	0	8432	0	7118	3	6040	1	4938	1	3426	1	2208	6	18.9951	4.7523	36026	32162	13.3076	9	9.32445	0.965204	1.855
GENONI	0	652	0	2060	0	2256	0	1686	0	1674	0	1936	1	2160	1	2362	2	2320	4	19.524	1.90272	0	698	0	2112	0	2654	0	2224	1	1952	0	2074	0	2054	0	1736	0	1226	1	10.0932	2.00072	12138	11266	21.3438	5	3.90344	1.28092	0.534339
ILBONO	0	2200	0	4848	0	5498	0	4988	0	4726	0	4402	1	4100	0	3378	1	2594	2	7.07078	3.0445	0	2086	0	5516	0	6208	0	5188	0	4582	0	3902	2	3316	0	2630	0	1744	2	8.80713	3.34164	24188	21362	8.79602	4	6.38614	0.626356	1.65414
LA MADDALENA	0	9396	0	21812	1	24360	1	25334	0	23522	1	20182	10	18590	2	15590	2	13242	16	12.4344	14.4633	0	9772	0	22106	0	25168	2	26132	1	24272	1	20378	9	17136	10	12272	5	6796	28	25.6509	16.0747	116460	106986	19.7339	44	30.5381	1.44082	1.07398
LANUSEI	0	5616	2	14540	0	15990	0	14910	0	12580	0	10492	3	8510	2	6540	1	5314	6	10.4118	6.57233	0	6556	0	15244	2	16348	1	14554	2	12288	0	10078	0	7364	1	5112	0	3278	4	5.62904	7.43559	58346	52674	8.98655	10	14.0079	0.713882	1.32292
LOCERI	0	1180	0	3040	0	3566	0	2840	0	2602	0	2710	3	2654	0	2408	2	2204	5	24.7664	2.11847	1	1398	0	3112	0	3556	0	2820	0	2404	0	2384	0	2256	0	2024	0	1386	0	0	2.30249	15418	13274	16.7919	5	4.42096	1.13098	0.470997
MANDAS	0	1932	0	5098	0	6074	1	5256	0	4562	0	4366	1	4236	2	4042	0	3540	4	13.3593	3.48538	0	2144	0	5492	0	6338	1	5746	0	5124	1	4656	3	3908	0	3474	1	2934	6	18.3807	4.34608	26002	25842	19.1613	10	7.83146	1.2769	0.688094
NURACHI	0	1364	0	3282	0	3700	0	3212	0	2944	0	2542	0	2536	0	2144	0	1766	0	0	1.92628	0	1330	0	3286	0	3540	1	3250	0	3076	0	2724	0	2430	1	2026	0	1322	2	6.40685	2.43471	15144	14828	6.50396	2	4.36099	0.458611	1.77162
OLMEDO	0	2364	0	5370	0	5952	0	5834	0	5406	0	4338	1	3354	1	2418	0	1778	2	9.15607	2.50727	0	2410	0	5766	0	6168	0	5820	0	5514	0	4538	1	3500	1	2288	0	1050	2	9.24732	3.20032	23128	22710	8.72428	4	5.70759	0.700821	1.85773
ORROLI	0	2620	0	6856	0	7834	0	6350	1	5030	1	4876	0	4216	0	4086	1	3844	3	9.80537	3.67647	0	2720	0	7104	0	8350	1	6770	0	5452	1	5060	2	4360	1	3600	1	3318	6	16.3839	4.74743	28402	28560	15.5996	9	8.4239	1.06839	0.555958
ORTUERI	0	1298	0	3090	0	3524	0	2792	0	2432	0	2676	0	2896	1	2642	1	2254	2	8.43383	2.21967	0	1426	0	3182	0	4174	1	3734	0	3024	1	3022	0	2710	0	2372	0	1954	2	6.26787	2.89309	15692	16816	12.3346	4	5.11276	0.782356	2.07944
OZIERI-chilivani	0	10670	1	24992	0	27570	0	25274	1	22338	3	19834	7	16958	4	14100	4	11936	19	15.8508	13.3678	0	11674	1	26514	0	28122	0	25584	7	22214	3	19436	4	15768	9	11102	3	7252	26	25.7415	15.2186	110440	101356	21.2777	45	28.5863	1.57418	1.17827
PATTADA	0	2940	0	7256	0	8186	0	7064	0	6398	1	6146	1	6060	1	5724	3	5462	6	12.231	5.0442	1	3026	0	7552	0	8512	1	8352	0	7634	2	6586	1	5962	1	4784	4	3716	9	20.1507	6.0887	36854	37034	20.1485	15	11.1329	1.34736	0.813789
PAU F zero	0	364	0	1056	0	1208	0	730	0	666	0	798	0	772	0	666	0	536	0	0	0.573458	0	192	0	604	0	926	0	772	0	706	0	870	0	898	0	804	0	590	0	0	0.883972	4168	4640	0	0	1.45743	0	#DIV/0!
PAULILATINO	0	2138	0	5182	0	5542	0	5042	0	4564	0	4540	0	4478	0	4438	1	4134	1	2.20199	3.79573	0	2106	0	5196	0	5634	0	5444	0	4892	0	4616	1	4384	0	4062	2	3648	3	8.32149	4.87134	27196	27046	7.25265	4	8.66707	0.461517	1.20054
SAGAMA	0	206	0	402	0	626	0	492	0	384	0	470	0	542	0	502	1	496	1	18.3528	0.429081	0	160	0	462	0	472	0	460	0	336	0	422	0	540	0	470	0	390	0	0	0.519819	2886	2618	17.9417	1	0.9489	1.05385	0.148477
SAMUGHEO	0	3088	0	7264	0	8490	0	7248	1	6512	0	6252	1	6050	0	5816	0	5892	2	5.43907	5.19979	0	3080	0	7648	0	8330	0	7102	0	6586	0	6036	1	5746	1	5128	2	4768	4	8.62413	6.32384	37770	35366	8.19571	6	11.5236	0.520669	1.14282
SAN NICOLO' GERREI	0	846	0	2204	0	2434	0	1948	0	1850	1	1718	0	1746	0	1632	0	1498	1	9.99147	1.42191	0	856	0	2104	1	2330	0	2124	0	1814	0	1878	0	1888	0	1568	0	1202	0	0	1.85782	10392	10474	4.98265	1	3.27973	0.304903	1.93788
SAN SPERATE	0	5280	0	13312	0	15004	1	14796	1	13518	1	11106	1	8760	4	6276	2	4950	10	17.229	6.55196	0	6012	1	14772	1	16174	1	15364	2	13818	1	11356	1	8418	3	5938	0	3510	8	12.1074	8.35404	59406	58404	15.3213	18	14.906	1.20757	0.761333
SAN VITO	0	2814	0	7302	0	8748	0	7594	0	7594	0	7230	0	7504	0	6704	0	5954	0	0	5.84763	0	3068	0	7846	0	8590	0	8338	0	7326	1	7104	0	6804	0	5970	1	4572	2	4.40733	7.02541	42580	40114	2.40417	2	12.873	0.155363	0.51803
SANT'ANTONIO RUINAS	0	406	0	928	0	1060	0	926	0	906	0	2360	0	1000	0	1046	0	856	0	0	0.966691	0	296	0	958	0	1140	0	892	0	1004	0	920	0	900	0	1048	0	808	0	0	1.08146	7094	5572	0	0	2.04815	0	#DIV/0!
SASSARI-stintino	0	97428	0	249380	5	290812	12	290174	13	270768	26	235016	38	189840	30	138712	33	103416	152	12.0896	139.206	1	106956	4	265842	3	303994	9	278552	28	250286	33	212540	35	166124	37	109458	23	60290	165	15.4146	154.712	1227926	1077250	13.7954	317	293.918	1.07853	0.966129
SENIS	0	592	0	1380	0	1854	0	1258	0	1124	0	1164	1	1262	0	1158	0	1124	1	11.5707	1.00987	0	456	0	1462	0	1740	0	1438	0	1238	0	1224	0	1168	0	1018	0	924	0	0	1.25213	7090	7010	7.3032	1	2.262	0.442086	2.9754
SERRAMANNA	0	8270	0	21054	0	24410	1	22046	2	18836	3	15932	1	13462	1	10602	1	8658	9	9.54886	10.3694	0	9006	1	22812	0	25430	3	22636	2	19138	1	16314	4	12980	4	9432	0	5328	14	12.8265	12.5783	89536	85828	13.0704	23	22.9477	1.00228	0.666036
SERRI	0	710	0	1770	0	1928	0	1574	0	1250	0	1322	0	1458	0	1354	0	1054	0	0	1.1065	0	688	0	1678	0	1862	0	1448	0	1398	0	1472	1	1458	0	1106	0	1052	1	10.0152	1.43635	8012	7934	6.07768	1	2.54285	0.39326	2.60478
SIAMANNA-SIAPICCIA	0	828	0	2400	0	3080	0	2446	0	2274	0	2090	0	1944	0	1750	1	1434	1	6.34799	1.54058	0	1140	0	3004	0	3372	0	2620	0	2314	1	2180	0	1808	0	1678	0	1154	1	7.87401	1.95976	11938	11754	8.43984	2	3.50034	0.571373	2.24407
SILANUS	0	1904	0	5066	0	5892	0	4880	0	4486	0	4250	1	3954	1	3928	0	3184	2	6.64928	3.29255	0	2032	0	5368	0	5972	0	5204	1	4730	0	4296	0	3764	2	3442	0	2756	3	10.9127	4.14032	24682	24192	10.1754	5	7.43287	0.672688	1.60697
SINISCOLA	0	9904	1	21674	0	23860	1	23412	1	20286	2	16674	3	12862	2	9756	1	7152	10	11.0247	9.84113	0	10740	0	24108	0	24664	0	23880	4	21344	3	17920	3	13370	3	9172	5	5450	18	21.9919	13.0484	90142	91136	15.2681	28	22.8896	1.22326	0.845137
TEMPIO-loiri-enas	0	12684	0	30840	0	35328	0	35252	0	32884	3	29066	1	25094	4	20328	5	16732	13	7.3588	19.3008	0	13588	0	32226	1	36808	0	35630	4	31868	3	27592	6	22952	6	17516	5	11622	24	16.0505	22.8038	159356	147180	12.0872	37	42.1046	0.878764	1.21259
TISSI	0	1224	0	2918	0	3408	0	3654	0	3232	1	2858	0	2544	0	2212	0	1890	1	6.00607	2.03586	0	1304	0	3356	0	3476	0	3486	0	3158	1	2554	3	2058	3	1656	0	1196	7	49.0436	2.17576	16390	14108	27.0848	8	4.21162	1.89951	0.961148
TORPE'	0	2360	0	5902	0	6518	1	5594	1	5006	0	4422	0	3938	0	3112	0	2266	2	7.85027	2.89488	0	2394	0	6690	1	7502	0	6072	1	5076	0	4288	0	3666	1	2950	1	1862	3	12.7066	3.69806	24338	23914	10.3043	5	6.59294	0.758387	1.81701
TORRALBA	0	944	0	2070	0	2280	0	2110	0	1912	0	1832	0	1916	0	1984	0	1984	0	0	1.68841	0	860	0	2080	0	2296	0	2186	0	2064	1	1974	0	1792	1	1732	0	1216	2	15.4002	1.93244	11738	10964	8.79612	2	3.62085	0.552357	2.16459
TULA	0	1298	0	3340	0	3862	0	3556	0	2976	0	2792	0	2802	1	2428	1	2012	2	9.30697	2.14437	0	1516	0	3418	0	4178	0	3550	1	3252	0	2982	0	2856	0	2216	0	1652	1	6.0584	2.77142	16566	16508	9.17235	3	4.91579	0.610279	1.87077
URI	0	2422	0	6062	0	7060	0	6524	1	5560	2	4662	0	4662	3	3886	0	2814	6	19.8721	3.43776	0	2774	0	6674	0	7160	0	6132	0	5636	1	4912	2	4256	4	3376	0	1884	7	24.115	4.10882	28108	26196	23.9383	13	7.54658	1.72263	1.00691
USELLUS	0	650	0	1718	0	2304	0	1750	1	1754	0	1954	0	2134	0	1848	0	1376	1	11.2326	1.52328	0	746	0	2426	0	2638	0	2018	0	2010	0	1902	0	1898	0	1496	0	1054	0	0	1.79733	10816	10378	4.78732	1	3.32061	0.301149	1.90977
USSANA	0	3360	0	8272	0	9022	0	8654	0	7358	0	5614	1	4190	2	2936	0	2082	3	11.3952	3.1605	0	3788	1	8786	0	9488	1	8288	0	7492	0	5964	0	4272	2	2854	0	1612	3	8.40227	4.20989	30834	30482	9.7837	6	7.37038	0.814069	1.80949
VALLEDORIA-santa maria coghinas	0	4112	0	9596	0	11182	0	10654	1	9938	0	8604	0	7198	2	5702	1	3720	4	8.50255	5.28967	0	4422	0	10930	0	12520	0	11142	1	10136	0	8838	2	7164	2	5388	0	2950	5	10.3307	6.89403	45816	45618	9.80589	9	12.1837	0.738691	1.41619
VALLERMOSA	0	1702	0	4078	0	4622	0	4110	0	3632	0	3450	0	3152	2	2652	1	2390	3	12.5661	2.47148	0	1710	1	4244	0	4756	0	4246	0	3986	0	3684	0	3128	2	2586	1	1810	3	14.0101	3.19093	19386	19440	15.4544	6	5.66241	1.05962	0.476092
VILLA SAN PIETRO	0	1508	0	3916	0	3790	0	3636	0	3118	0	2498	0	1622	0	1080	0	770	0	0	1.25244	0	1492	0	3398	0	3484	0	3488	0	3210	0	2946	0	1792	1	954	0	498	1	12.1721	1.6782	12724	12888	3.74149	1	2.93064	0.341223	2.21102
VILLAMASSARGIA	0	3470	0	8630	0	9512	1	8486	1	7500	0	6114	0	4944	1	3846	0	2732	3	8.22673	3.74612	0	3838	0	8414	0	9364	1	8698	1	7586	0	6234	0	4994	1	3712	1	2208	4	10.1005	4.93687	33622	33432	10.3895	7	8.68298	0.806175	1.68864
VILLAPUTZU	0	3962	0	10798	0	12114	1	11486	0	10088	1	8748	0	7420	5	6178	1	4640	8	15.2286	5.73558	1	4646	1	11232	0	12946	0	11592	2	10248	1	8420	1	6906	2	5510	2	3262	8	17.7943	6.96747	48560	45938	16.9279	16	12.7031	1.25954	0.772465
VILLAVERDE	0	294	0	724	0	962	0	782	0	802	0	876	0	976	0	956	0	726	0	0	0.74942	0	214	0	864	0	1074	0	734	0	740	0	766	0	966	0	1072	0	764	0	0	1.04189	5118	5042	0	0	1.79131	0	#DIV/0!
Deprivation 3	0	272880	6	681724	9	783814	26	752270	30	686092	53	602860	91	511892	103	404128	83	317622	386	11.0616	387.406	5	295004	14	723822	11	816460	28	748386	63	670032	73	577552	104	470032	122	341004	75	214078	465	14.6787	456.182	3274864	3021084	13.5251	851	843.588	1.00879	0.943235
ARBOREA	0	3650	0	8440	0	9390	0	9056	0	7888	0	5958	0	4412	2	3154	0	2640	2	7.36346	3.47066	0	3826	0	8838	0	9330	1	8860	1	8040	0	6582	0	4676	2	3008	0	1594	4	10.4191	4.49166	33108	32760	9.01563	6	7.96232	0.753549	1.67287
ASSOLO	0	324	0	916	0	1198	0	824	0	850	0	918	0	1074	0	960	2	932	2	19.5344	0.826891	0	412	0	1158	0	1392	0	978	0	908	0	1044	0	1172	0	1054	0	746	0	0	1.13349	5558	5902	18.6325	2	1.96038	1.02021	0.255152
ASUNI	0	366	0	1224	0	1446	0	948	0	762	0	854	0	838	0	852	0	760	0	0	0.708455	0	390	0	1080	0	1506	0	978	0	822	0	832	0	882	0	818	0	768	0	0	0.962294	5014	5100	0	0	1.67075	0	#DIV/0!
AUSTIS	0	842	0	2256	0	2590	0	2064	0	1768	0	1678	1	1762	0	1738	1	1360	2	14.9807	1.41254	0	852	0	2172	1	2578	0	2302	0	1984	0	1684	1	1504	1	1362	1	1062	3	26.8063	1.64953	10370	9898	24.6016	5	3.06207	1.63288	0.685592
BAULADU	0	550	0	1270	0	1384	0	1330	0	1202	0	1170	0	1248	0	1148	1	1010	1	9.01288	0.982074	0	736	0	1324	0	1526	0	1262	0	1276	0	1108	0	1100	0	868	1	458	1	19.8756	1.00179	7108	6072	15.2261	2	1.98387	1.00813	0.252126
BENETUTTI	0	1880	0	4418	0	4904	0	4642	0	4076	1	3796	0	3872	4	3712	1	3484	6	19.6479	3.2262	0	1902	0	4968	0	5642	0	5234	1	4156	1	3522	1	3422	0	3090	3	2204	6	26.2722	3.60818	23582	21628	26.5516	12	6.83438	1.75583	1.00455
BORTIGIADAS	0	544	0	1644	0	2128	0	1958	0	1676	0	1910	0	2016	0	1914	0	1760	0	0	1.6189	0	694	0	1798	0	2174	0	1996	0	1836	0	1880	0	2018	0	1740	0	1436	0	0	2.02562	11234	10906	0	0	3.64452	0	#DIV/0!
BOSA	0	7628	0	18652	0	21728	0	19130	1	16394	0	15002	2	13136	3	10300	0	8376	6	6.8072	9.86734	1	8410	1	19436	0	21776	0	17662	1	15916	1	13794	2	11396	4	8258	3	4950	11	16.1866	10.8985	82338	71976	11.1427	17	20.7658	0.818652	1.31585
BULTEI	0	950	0	2012	0	2428	0	2428	0	2444	2	2614	0	3068	0	3110	1	2900	3	16.2724	2.52509	0	1068	0	2328	0	2886	0	2722	0	2482	0	2512	0	2654	2	2334	1	2196	3	14.0957	2.80309	16564	14900	19.0869	6	5.32818	1.12609	0.506138
BURCEI	0	2746	0	6838	0	7518	0	6234	1	5260	0	4638	0	4382	0	3330	0	2626	1	3.74561	3.16867	0	3208	0	7292	0	7628	1	6440	0	5544	0	4698	0	4106	0	3180	0	2196	1	0.34078	4.09837	26470	26164	3.79917	2	7.26704	0.275215	1.00408
CARGEGHE	0	440	0	1156	0	1318	0	1292	0	1140	0	1052	0	980	0	974	0	770	0	0	0.814776	0	578	0	1294	0	1496	0	1386	0	1210	0	1074	0	974	0	906	0	636	0	0	1.04541	6208	6186	0	0	1.86019	0	#DIV/0!
CHIARAMONTI	0	1800	0	4222	1	4748	0	4038	0	3524	0	3632	0	3544	0	3270	1	2514	1	3.62093	2.7434	0	1684	0	4080	0	4800	0	4448	0	3828	0	3488	4	3334	1	2930	3	1870	8	36.0861	3.3494	20522	19898	21.9101	9	6.09281	1.47715	0.771751
DECIMOPUTZU	0	3864	0	9472	0	10418	1	9154	2	8002	1	6454	0	5252	1	3720	1	2412	6	16.8717	3.75541	0	4322	0	9704	0	10318	0	9388	0	7956	1	6760	1	5254	2	3428	0	2186	4	12.0934	5.01348	34994	34972	14.3933	10	8.76889	1.1404	0.613862
DESULO	0	2920	0	7068	0	8640	0	7008	0	5934	0	5896	0	6058	3	5114	1	4476	4	8.84573	4.57409	0	3076	0	7272	0	8732	1	7602	0	5938	0	4968	5	4422	2	3570	4	2898	12	35.8695	4.66805	34486	29398	25.689	16	9.24214	1.7312	1.06706
DUALCHI	0	574	0	1546	0	1660	0	1514	0	1564	0	1530	0	1378	0	1308	0	1230	0	0	1.16182	0	700	0	1636	0	1606	0	1442	1	1502	0	1516	0	1384	0	1176	0	812	1	13.1171	1.37238	8524	7832	6.15684	1	2.53419	0.394603	2.61496
ESCALAPLANO	0	2412	1	6460	0	7158	0	5080	0	4466	2	4480	1	4266	0	3494	0	2916	3	11.086	3.1821	0	2578	0	7476	0	7824	0	5526	0	4760	1	4304	1	4198	0	3436	1	2896	3	10.6099	4.30317	24702	25120	12.0473	6	7.48527	0.801574	1.78133
FLUMINIMAGGIORE	0	2720	0	6778	0	8244	0	7086	0	6130	0	5632	0	5516	0	4888	0	3528	0	0	4.16869	0	2752	0	6432	0	7782	0	7094	0	6508	3	5662	1	5136	0	4122	1	2422	5	15.6966	4.9581	32780	30944	7.79155	5	9.12679	0.547838	1.2991
FONNI	0	4164	0	9638	0	10956	0	9440	0	8312	1	7962	2	8216	2	7368	1	7016	6	10.16	6.57312	0	4164	0	9522	0	11172	1	10344	2	8780	0	7326	1	6482	2	5752	3	4596	9	16.9323	7.12093	48314	43280	16.4577	15	13.6941	1.09537	0.660468
GALTELLI'	0	2292	0	5584	0	5964	0	4846	1	4126	0	3688	0	3252	1	2720	1	1974	3	13.6557	2.46708	0	2272	1	5498	0	6462	1	5282	0	4678	0	3768	0	2982	1	2174	1	1434	3	12.1049	2.99574	20606	20318	14.6584	6	5.46283	1.09833	0.493575
GERGEI	0	1230	0	3234	0	3762	0	2818	0	2466	0	2750	0	2960	0	2616	0	2346	0	0	2.25622	0	1240	0	3418	0	3966	0	2860	0	2750	0	3050	1	3192	2	2634	0	1634	3	13.3918	2.921	15956	16120	8.97401	3	5.17722	0.579462	1.77187
GESICO	0	810	0	2428	0	3126	0	2350	0	1690	0	1574	0	1446	0	1298	2	1076	2	16.9201	1.16351	0	914	0	2386	0	2922	0	2294	0	2158	0	1750	0	1658	0	1352	0	840	0	0	1.62412	9434	10052	10.9772	2	2.78762	0.717457	2.85063
GESTURI	0	1140	0	2968	0	3380	0	2786	0	2440	0	2410	1	2444	0	2212	0	1718	1	5.97472	1.86738	0	1312	0	3334	0	3582	0	2838	0	2730	0	2720	0	2614	0	2192	0	1704	0	0	2.62141	14010	14798	3.69591	1	4.48879	0.222777	1.3307
GIAVE	0	462	0	1182	0	1442	0	1130	0	1244	0	1228	0	1600	0	1884	0	2234	0	0	1.55554	0	506	0	1244	0	1388	0	1336	0	1244	1	1356	0	1448	3	1534	0	1192	4	35.3684	1.59949	9320	8110	23.7832	4	3.15504	1.26781	0.476918
GIBA-masainas-piscinas	0	3982	0	10168	0	12142	0	10702	1	9176	2	8042	1	7166	2	5628	0	4036	6	12.5803	5.25286	0	3902	0	10174	0	11982	0	10496	0	9120	1	7802	2	6964	2	6056	2	3962	7	14.8238	7.20128	44750	44400	14.5448	13	12.4541	1.04383	0.606125
GONI	0	486	0	1378	0	1566	0	1152	0	938	0	856	0	880	0	820	0	592	0	0	0.677813	0	510	0	1468	0	1716	0	1436	0	1146	0	938	0	786	0	754	0	494	0	0	0.881126	5238	5554	0	0	1.55894	0	#DIV/0!
ILLORAI	0	1106	0	2668	0	3016	0	2316	0	2216	0	2270	0	2340	0	2060	1	1686	1	5.39918	1.76348	0	998	0	2800	0	2900	0	2356	1	2206	0	2000	0	1962	0	1588	1	1284	2	16.0206	1.96755	12888	11396	12.4803	3	3.73103	0.804067	2.48754
IRGOLI	0	2162	0	5336	0	5564	0	4514	0	4050	0	3498	1	3010	0	2448	1	1774	2	9.98259	2.27189	0	2086	0	5402	0	5532	0	4796	0	4520	2	3824	0	3110	1	2310	0	1572	3	14.0046	3.09258	19294	20132	12.5531	5	5.36447	0.932058	2.23893
LASPLASSAS	0	254	0	640	0	582	0	538	0	490	0	510	0	522	1	542	0	464	1	21.4247	0.439137	0	232	0	558	0	710	0	562	0	592	0	516	0	510	0	476	0	362	0	0	0.542067	3066	3018	16.8883	1	0.981204	1.01916	0.143561
LODE'	0	1618	0	4952	1	6466	0	5058	0	4394	0	4704	1	4822	0	4230	1	2968	2	6.0953	3.50069	0	1902	1	5278	1	6544	0	5298	0	4592	0	4618	0	4444	0	3798	2	2918	2	6.23921	4.50456	26176	25668	7.7135	4	8.00525	0.499672	1.3058
LULA	0	1358	0	3256	0	4108	0	3550	0	2994	1	3056	0	3276	0	3072	1	2246	2	9.66992	2.48103	0	1496	0	3936	0	4688	0	4196	0	3444	0	3018	0	2890	0	2376	2	1950	2	9.33642	2.98813	18194	17874	11.0875	4	5.46916	0.731374	1.94097
LUOGOSANTO	0	1384	0	3330	0	3926	1	3586	0	3442	0	3420	1	3616	1	3242	1	2908	4	16.857	2.81154	0	1348	0	3108	0	3994	0	4074	0	3550	0	3412	1	3570	0	3072	1	2146	2	8.33211	3.50074	20214	19824	15.1111	6	6.31228	0.950528	2.11561
LURAS	0	2208	0	5210	0	5822	0	5526	0	5248	1	4954	2	4700	5	4080	1	3094	9	26.8514	3.55441	0	2416	0	5586	1	6516	1	5978	1	5138	0	4506	0	4220	2	3562	0	2386	4	10.7217	4.24609	27602	25790	24.3624	13	7.8005	1.66656	0.97338
MAMOIADA	0	2582	0	5724	0	6342	0	5546	0	4960	2	4560	0	4114	4	3976	2	3280	8	24.7616	3.42852	0	2668	0	5918	0	6332	0	5714	1	4972	0	4426	3	3568	1	2646	1	2362	6	24.4828	3.74054	26436	23688	27.8833	14	7.16905	1.95284	1.16778
MARA	0	720	0	1850	0	2144	0	1506	2	1590	0	1696	1	1734	1	1494	0	1402	4	40.976	1.33037	0	758	0	1848	0	2168	0	1528	0	1516	1	1594	0	1792	0	1400	0	926	1	10.7687	1.59602	9422	8756	27.4896	5	2.92638	1.70859	0.718582
MARACALAGONIS	0	6404	0	13606	1	14534	0	14130	2	11710	1	9458	1	7380	3	5100	0	3508	7	13.9892	5.36966	0	6406	0	15102	0	15308	0	14430	0	12020	2	9782	2	7638	0	4766	0	2514	4	7.33315	7.04485	51286	51150	10.8383	11	12.4145	0.88606	1.5994
MARRUBIU	0	4386	0	10660	0	11274	0	10276	0	9288	1	8052	1	7028	2	5564	0	3586	4	8.38357	5.09281	0	4432	0	10698	1	11758	0	10792	0	10192	3	8774	4	7260	0	5046	2	2746	9	20.5445	6.7074	43794	44810	14.4143	13	11.8002	1.10168	0.639824
MOGORO	0	3890	0	10526	0	11970	1	10308	0	8974	1	8502	0	7676	2	6708	1	4636	5	9.56911	5.80539	1	4670	0	10864	0	12000	1	10282	0	9636	0	9274	3	7970	4	6256	1	3730	9	15.575	7.62356	46804	47148	14.7362	14	13.4289	1.04252	0.617455
MONASTIR	0	4078	0	9840	0	10862	1	10200	0	9230	1	7772	0	5714	0	4332	0	3150	2	4.35551	4.40603	0	4082	0	10130	0	10964	0	9864	0	9106	0	7766	0	5980	2	3956	1	2512	3	9.49448	5.71021	40398	39184	6.25532	5	10.1162	0.494255	1.16644
MONTI	0	2104	0	5160	0	5838	0	5604	0	4614	1	4296	0	4160	0	3566	0	2776	1	3.99566	3.15236	0	2222	2	5220	0	6182	0	5832	0	5188	1	4594	1	3858	2	3218	0	2216	4	14.7384	3.99415	25016	24906	9.81424	5	7.14651	0.699642	1.67315
MORES	0	1604	0	3984	0	4742	0	4396	0	3778	0	3846	1	4332	1	3816	1	3506	3	9.01022	3.31575	0	1874	0	4074	0	4792	0	4442	0	3930	2	3666	0	3688	0	3198	0	2312	2	9.36462	3.70732	23674	21236	11.103	5	7.02307	0.711939	1.70331
MORGONGIORI	0	788	0	2066	0	2304	0	1834	0	1552	1	1646	0	1648	0	1660	0	1296	1	10.4285	1.3364	0	692	0	2362	0	2718	0	2404	0	1990	1	1870	0	1760	1	1578	0	1114	2	16.5381	1.82713	9636	10716	14.3733	3	3.16353	0.948308	2.93996
MUROS	0	786	0	1700	0	1798	0	1648	1	1544	0	1374	0	968	0	732	2	702	3	38.6948	0.791842	0	698	0	1620	0	1784	0	1726	0	1462	0	1158	0	908	0	776	0	464	0	0	0.970653	6968	6494	22.2932	3	1.76249	1.70213	0.556274
MUSEI	0	1144	0	3148	0	3566	0	3414	0	2978	0	2358	0	1726	0	1360	0	802	0	0	1.32605	0	1220	0	3466	0	3814	0	3386	0	3222	1	2552	1	1704	1	1402	0	850	3	23.5782	1.88673	12638	13116	11.0294	3	3.21278	0.933772	2.89464
NARCAO	0	3014	0	7572	0	8646	0	7598	0	6144	0	5182	0	4640	1	4066	1	2930	2	5.96275	3.62329	0	3464	0	8500	0	8844	1	7934	0	7000	0	5674	2	4630	3	3612	1	2584	7	19.7518	4.80481	30560	31434	14.1269	9	8.4281	1.06786	0.55568
NULE	0	1698	0	3454	0	4004	0	3758	0	3218	2	2916	0	2924	2	2608	2	2212	6	28.9088	2.29417	0	1590	0	3384	0	3876	0	3768	0	3354	0	2856	0	2368	2	1892	3	1558	5	29.8033	2.5196	17636	15796	32.8796	11	4.81377	2.28511	1.28652
NULVI	0	2680	0	6520	0	7634	0	6414	0	5658	0	5274	1	5188	1	4552	2	3424	4	10.6828	3.92124	0	2724	0	6638	0	7886	0	6996	1	6038	0	5138	0	4540	1	3896	0	2534	2	6.24353	4.67998	30510	29142	10.0979	6	8.60122	0.697575	1.54607
NURECI	0	298	0	980	0	1294	0	800	0	736	0	928	0	1034	1	968	0	840	1	11.9961	0.79348	0	280	0	940	0	1122	0	860	0	814	0	940	0	914	0	726	0	722	0	0	0.928603	5306	4976	9.7587	1	1.72208	0.580692	4.02508
NURRI	0	2080	0	5728	1	6954	0	5496	0	4436	0	4396	0	4314	0	3892	1	3504	1	2.59789	3.45073	0	2528	1	6248	0	7432	0	5884	1	5050	0	4784	1	4548	0	3712	1	2646	3	10.5524	4.48545	26038	26624	7.4221	4	7.93618	0.504021	1.31779
OLIENA	0	6976	0	15618	0	16954	0	16038	0	14692	0	13482	1	12084	3	9600	1	7364	5	6.07335	8.92937	0	7174	0	16658	0	18312	1	17038	2	15068	1	12796	3	10684	1	8136	1	6254	9	11.0684	10.9412	73260	69976	9.73585	14	19.8706	0.704558	1.18647
ONANI'	0	556	0	1354	0	1420	0	1320	0	1222	1	924	0	846	0	678	0	558	1	18.5772	0.651001	0	762	0	1512	0	1620	0	1444	0	1388	0	1060	0	766	0	592	1	478	1	19.044	0.850117	5548	5728	17.7514	2	1.50112	1.33234	0.334791
ONIFAI	0	592	0	1396	0	1794	0	1588	0	1420	0	1428	0	1360	1	1078	0	794	1	10.772	0.96866	0	602	0	1504	0	2012	0	1722	0	1392	0	1428	1	1236	2	1088	0	898	3	33.16	1.33185	7668	7764	25.385	4	2.30051	1.73874	0.660702
ONIFERI	0	1016	0	1974	0	2218	1	2018	0	1690	0	1526	0	1578	0	1424	0	1400	1	10.8515	1.28843	0	1288	0	2394	0	2768	0	2350	1	1974	0	1474	0	1254	1	1110	0	970	2	20.4421	1.45011	9636	9132	15.9343	3	2.73855	1.09547	0.353444
ORANI	0	2862	0	6298	0	7106	0	6854	1	6276	1	5596	2	5038	0	4228	2	3734	6	16.8793	3.96507	0	2936	0	6328	0	7850	0	7778	1	6918	0	5712	2	4368	2	3572	1	2922	6	19.151	4.84258	31726	31270	19.0449	12	8.80765	1.36245	0.775484
ORGOSOLO	0	4046	0	9814	0	11232	1	9906	0	8300	0	7922	5	7722	3	6196	1	4936	10	19.1322	5.64862	0	4474	0	10576	0	12596	1	11750	4	9506	3	7810	1	6716	1	5048	2	4106	12	23.9793	6.93724	44982	44936	24.3883	22	12.5859	1.74799	1.15717
OROTELLI	0	2318	0	5162	0	6136	0	5146	0	4728	3	4378	0	4248	0	3758	1	3314	4	14.5093	3.35871	0	2226	0	5140	0	6048	0	5638	1	4704	0	4162	0	3448	0	3014	1	2514	2	7.80926	3.83699	25572	23480	12.2068	6	7.19569	0.833832	1.854
ORTACESUS	0	852	0	1744	0	2166	0	1930	0	1570	0	1464	0	1326	0	1150	0	1100	0	0	1.08226	0	796	0	2066	0	2388	0	2496	1	2072	0	1566	0	1242	0	1126	1	872	2	19.9479	1.44369	8540	9374	10.2881	2	2.52595	0.79178	3.15603
ORUNE	0	2908	0	7366	0	9160	0	7814	0	5918	0	5368	2	5300	3	4538	4	4384	9	21.4926	4.24332	0	2954	0	7170	0	9258	0	8622	2	6628	0	5314	0	4484	1	3706	0	3146	3	9.07841	4.95966	33322	31900	18.5201	12	9.20298	1.30393	0.741732
OSINI	0	644	0	1870	0	2446	0	2330	0	1996	0	2056	2	2282	0	2022	1	1846	3	17.729	1.75328	0	996	0	2282	0	2956	0	2538	0	2070	0	1828	1	1678	0	1644	0	1578	1	8.70216	2.00312	12532	11336	16.6491	4	3.7564	1.06485	0.399714
OSSI	0	5214	0	12546	0	14166	0	12776	1	11116	2	8936	1	7650	2	6048	1	4650	7	13.3207	5.84545	0	5400	0	13192	0	14306	0	13074	1	11212	0	9394	2	7162	2	5312	1	3660	6	12.6941	7.35874	51176	49814	12.8906	13	13.2042	0.984536	1.69556
PABILLONIS	0	2886	0	7946	0	8826	1	6792	0	5160	0	4566	1	4110	0	3442	0	2770	2	6.77698	3.19605	0	3124	0	7324	1	8568	0	7276	0	6158	0	4934	0	4156	0	3044	1	1860	1	4.89409	4.05942	26840	27428	5.61646	3	7.25547	0.413481	1.23678
PADRIA	0	486	0	1558	0	1834	0	1452	0	1516	0	1820	0	2194	1	2270	2	2224	3	13.3017	1.83251	0	450	0	1544	0	1886	0	1678	0	1524	0	1800	0	2006	0	1856	0	1644	0	0	2.0872	11476	10508	13.536	3	3.91971	0.765363	2.36514
PAULI ARBAREI	0	548	0	1666	0	1760	0	1420	0	1256	1	1186	0	1158	0	972	0	762	1	14.4733	0.862925	0	592	0	1960	0	2024	0	1582	0	1366	0	1326	0	1198	0	1006	0	522	0	0	1.14149	6754	7000	7.66652	1	2.00442	0.498898	3.40658
PERDAXIUS	0	1152	0	3312	0	3610	0	3242	0	2694	1	2394	0	1950	0	1790	0	1410	1	7.17015	1.61922	0	1444	0	3462	0	4210	0	3258	0	2862	0	2584	0	2108	0	1704	0	1318	0	0	2.21584	13480	13834	3.84122	1	3.83507	0.260752	1.6091
PLOAGHE	0	4272	0	10004	0	10420	0	9660	0	8620	1	7988	4	7428	8	6702	2	6072	15	26.8717	6.04877	0	4362	0	10940	1	11782	1	10418	1	9792	1	8434	2	6566	3	5328	0	4150	8	15.2442	7.05513	46470	44688	25.3463	23	13.1039	1.7552	1.17262
POMPU	0	348	0	798	0	890	0	656	1	652	0	554	0	404	0	412	0	266	1	30.2177	0.349999	0	284	0	664	0	864	0	614	0	652	0	520	0	494	0	350	0	302	0	0	0.481569	2944	2932	17.5882	1	0.831568	1.20255	0.16986
PORTOTORRES	0	20416	1	48938	2	53318	1	52274	0	44608	4	35074	6	25380	4	17506	3	12306	18	10.7011	19.0932	0	21522	0	51788	0	55578	1	53024	4	45642	7	36836	8	25952	9	15108	2	8242	31	18.6577	24.4581	187148	184804	13.0689	49	43.5513	1.12511	0.850477
RUINAS	0	556	1	2036	0	2116	0	1526	0	1486	0	1820	0	1944	1	1926	0	1506	1	6.02917	1.51492	0	642	0	1808	0	2094	0	1428	0	1432	0	1544	0	1790	1	1680	0	1458	1	6.91201	1.863	10208	9332	10.2397	2	3.37793	0.592079	2.33049
SAN BASILIO	0	1272	0	3448	0	4012	0	3072	0	2190	0	2150	0	2074	0	1772	0	1506	0	0	1.60418	0	1476	0	3372	0	4046	0	3368	0	2630	0	2472	0	2114	0	1732	0	1190	0	0	2.15378	12764	13506	0	0	3.75796	0	#DIV/0!
SAN GIOVANNI SUERGIU	0	5382	0	13252	0	15416	0	13872	0	12208	0	10044	0	8034	0	6166	0	4368	0	0	6.06028	0	5826	0	14502	0	15714	0	14114	0	12740	0	10434	2	7768	1	5820	3	3884	6	12.786	8.04546	54692	54760	5.28346	6	14.1057	0.425359	0.924494
SAN VERO MILIS	0	1714	0	4486	0	5172	0	4796	0	4552	0	4396	0	4194	0	3694	1	3016	1	3.01824	3.2392	0	1982	0	4604	0	5336	0	4774	2	4920	1	4410	1	4080	1	3222	2	2398	7	26.6765	4.01955	24648	23804	16.2808	8	7.25875	1.10212	0.55131
SANTA GIUSTA	0	3684	0	8498	0	9492	0	8918	1	8456	1	5492	0	4788	1	3396	0	2472	3	8.87482	3.53183	0	3828	0	9006	0	9070	0	8470	0	8410	1	7244	0	4942	1	3146	1	1712	3	11.3779	4.73336	33522	33924	8.89821	6	8.26519	0.725936	1.61037
SEMESTENE	0	154	0	400	0	528	0	390	0	368	0	562	0	746	2	776	0	818	2	29.9283	0.624182	0	156	0	362	0	540	0	390	0	474	0	504	0	646	0	742	0	570	0	0	0.719188	3660	3326	28.2949	2	1.34337	1.48879	0.375739
SENNARIOLO	0	146	0	336	0	406	0	338	0	340	0	444	0	478	0	530	0	452	0	0	0.406219	0	84	0	328	0	376	0	310	0	230	0	404	0	572	0	524	0	368	0	0	0.520342	2582	2408	0	0	0.926561	0	#DIV/0!
SENNORI	0	6894	0	15730	0	17358	0	16294	1	14192	2	12070	3	9862	0	7912	1	5746	7	10.2587	7.54514	0	7226	0	17274	0	18300	1	16846	1	14282	1	11724	2	9412	2	6986	0	4672	7	9.4012	9.49735	66076	63922	10.766	14	17.0425	0.821476	1.38588
SIDDI	0	696	0	1828	0	2152	0	1828	0	1644	0	1354	0	1276	0	1220	0	848	0	0	1.01851	0	670	0	1814	0	2212	0	2026	0	1888	1	1552	0	1478	0	1064	0	632	1	11.0601	1.35309	8170	8640	5.58106	1	2.3716	0.421657	2.82027
SILIQUA	0	3892	0	9488	0	10632	0	9478	1	8480	0	7532	2	6112	0	4846	1	3410	4	9.77106	4.59367	1	4056	0	9926	0	11156	3	9664	0	8664	0	7392	1	6206	2	4560	1	2736	7	11.4544	5.95842	39858	39222	13.8024	11	10.5521	1.04245	0.577326
SILIUS	0	1244	0	3346	0	3694	0	2756	0	2270	0	1952	0	1762	1	1486	0	1184	1	7.81439	1.3703	0	1496	0	3820	1	4190	0	3242	0	2922	1	2552	0	2028	1	1472	0	1036	2	14.6149	2.01857	11410	13252	11.8155	3	3.38887	0.885251	2.74292
SIURGUS DONIGALA	0	1942	0	4802	1	5644	0	4540	0	3988	0	3874	1	3396	0	3060	0	2534	1	4.29983	2.7295	0	1968	0	4918	0	5674	0	4574	0	4168	1	3904	1	3372	2	2718	0	2166	4	17.2719	3.47306	21392	20902	11.6484	5	6.20256	0.806119	1.93348
SORRADILE	0	270	0	898	0	1104	0	936	0	958	0	1286	0	1436	0	1424	0	1348	0	0	1.16208	0	348	0	966	0	1250	0	1028	1	696	0	960	0	1128	0	1086	0	818	1	28.3074	1.13471	7388	5716	8.43603	1	2.29679	0.43539	2.92455
SORSO	0	12092	1	28702	0	32770	0	29438	1	25152	2	21264	3	17692	4	13960	2	10412	12	9.94972	13.4505	0	13390	0	31286	0	34068	1	30616	0	25438	4	21524	5	17314	6	12170	1	6902	17	14.5224	16.5468	117918	113964	12.4624	29	29.9973	0.966753	1.39115
SUELLI	0	822	0	2154	0	2370	0	2256	0	2038	0	1808	0	1820	2	1678	1	1498	3	19.9173	1.47292	0	1096	0	2860	0	3156	0	2622	0	2296	0	2042	0	1788	0	1450	0	1408	0	0	1.94885	11098	11606	13.997	3	3.42177	0.876739	2.71623
TERRALBA	0	9010	0	21808	1	24302	0	22482	0	19204	2	17304	0	15044	1	12166	2	8798	5	5.00779	11.2454	0	9612	0	23368	0	26002	1	23240	1	21034	5	17734	1	14114	3	10526	1	6160	12	11.6927	13.8577	94998	92808	8.96015	17	25.1031	0.677207	1.0861
TETI	0	734	0	1952	0	2096	0	1656	0	1570	0	1358	0	1224	0	1086	0	886	0	0	0.975717	0	850	0	1916	0	2174	0	1984	1	1632	0	1432	0	1150	1	908	1	792	3	36.3547	1.24479	7780	7898	18.3162	3	2.22051	1.35104	0.43759
TEULADA	0	3252	0	9116	0	10594	0	9930	1	8206	1	7482	1	7350	2	6732	0	5984	5	10.1317	5.95802	0	3630	0	9830	0	12072	0	11224	2	9750	1	7914	1	6834	1	6038	0	4358	5	10.2703	7.40335	45684	46118	10.8951	10	13.3614	0.748426	1.388
TRATALIAS	0	948	0	2346	0	2706	0	2200	0	1970	0	1930	1	1708	0	1612	1	1300	2	15.5516	1.39326	0	1022	0	2560	0	2886	0	2402	1	2220	0	1766	0	1628	0	1410	0	1142	1	8.87474	1.75601	10720	10568	14.2232	3	3.14927	0.952602	2.95334
TRIEI	0	722	0	2210	0	2584	0	2408	1	2298	0	2222	1	2100	0	1832	1	1224	3	22.9641	1.54649	0	1100	0	2858	0	2830	0	2104	0	2248	0	2350	0	1986	0	1408	0	968	0	0	1.83331	12084	11064	12.8549	3	3.37979	0.887628	2.75037
URZULEI	0	1222	0	3254	0	3888	0	3278	0	2668	0	2682	0	2688	0	2144	0	1886	0	0	1.98268	0	1100	0	2708	0	3478	0	3276	0	2650	0	2458	0	2148	1	2110	1	1888	2	10.3249	2.53463	15346	14530	6.63735	2	4.51731	0.442741	1.70498
UTA	0	6684	0	15282	1	16160	0	14422	0	12226	1	9382	0	7174	1	5294	1	4136	3	6.22399	5.57865	0	6246	0	15512	0	17298	0	15046	1	13244	2	10184	0	7500	2	4926	0	3004	5	9.5733	7.4185	52634	53904	7.4241	8	12.9971	0.61552	1.22253
VILLAMAR	0	2848	0	7060	0	8018	0	6332	1	5312	0	5012	0	4676	0	3892	0	2892	1	3.70895	3.47831	0	2646	1	7172	1	8434	0	7062	0	5906	1	5542	0	4818	1	3518	1	2084	3	10.7662	4.49335	28116	28930	6.84203	4	7.97167	0.501777	1.3116
VILLANOVA MONTELEONE	0	2150	1	5276	0	6774	0	5922	0	4914	1	4910	0	5236	4	5088	2	4280	7	16.8788	4.20763	0	2506	0	5200	0	6358	0	5992	0	5378	0	4488	0	4472	3	3926	2	3350	5	14.3079	4.7878	30350	27606	20.6763	12	8.99543	1.33401	0.759071
VILLANOVA TRUSCHEDU	0	244	0	566	0	766	0	630	0	594	0	616	0	640	0	616	0	716	0	0	0.561151	0	188	0	666	0	708	0	606	0	630	0	592	0	580	0	558	0	510	0	0	0.6526	3812	3476	0	0	1.21375	0	#DIV/0!
VILLANOVAFRANCA	0	1390	0	3754	0	4200	0	2984	0	2808	1	2624	3	2738	1	2554	0	1774	5	27.0879	2.06635	0	1436	0	3790	0	4242	1	3076	0	3132	0	3066	1	2758	0	2424	0	1646	2	6.00796	2.79813	15482	16102	22.7119	7	4.86448	1.439	0.688812
VILLANOVATULO	0	1054	0	2670	0	2822	0	2102	1	1858	0	1792	1	1720	0	1654	0	1334	2	19.0935	1.39331	0	1002	0	2998	0	3272	1	2418	0	2380	0	2160	0	1998	0	1510	0	1152	1	0.907619	1.93828	10460	11618	14.051	3	3.33159	0.900471	2.79058
VILLASALTO	0	1154	0	3146	0	3718	0	2584	1	2540	1	2886	0	2998	0	2936	0	2608	2	13.7045	2.42747	0	1264	0	3204	0	3498	0	2796	0	2350	0	2570	2	2870	1	2832	0	2306	3	14.2761	3.06136	16552	15724	15.4566	5	5.48883	0.910942	2.18791
VILLASOR	0	6276	0	15538	0	17110	0	16596	1	14714	0	12436	1	9884	1	7184	0	5090	3	4.43275	7.25304	0	6544	0	16406	0	19644	1	16984	0	14886	3	12600	1	10060	2	6852	2	4138	9	13.4569	9.56869	65904	65520	8.98072	12	16.8217	0.713363	1.25277
ZERFALIU	0	1238	0	2976	0	3160	0	2466	0	2198	0	2004	0	1862	2	1456	0	998	2	15.9508	1.32357	0	940	0	2526	0	2800	0	2200	0	2158	0	2074	0	1792	1	1300	0	838	1	8.93245	1.67023	10984	10362	14.0818	3	2.9938	1.00207	0.323183
CARBONIA	2	26972	0	68986	1	80282	2	75682	2	68348	3	58726	11	47770	11	37436	3	26390	32	9.84144	35.8521	0	28612	0	70402	2	80936	3	72340	3	65042	5	55438	7	42042	10	32260	6	18496	34	11.5317	42.2877	314352	285618	11.0112	66	78.1398	0.84464	1.07479
Deprivation 4	2	261872	5	643570	10	730130	10	652354	26	569900	50	506468	70	450116	102	372942	65	292684	323	10.3976	344.584	3	277122	7	673478	10	758890	24	673830	42	593562	61	510888	83	424496	109	326612	73	221812	392	13.2481	426.162	2844464	2751200	12.7504	715	770.747	0.927672	0.998207
TOTALE	5	1376884	29	3389678	54	3886952	184	6749446	298	6089512	514	5295560	674	4485556	906	3552070	651	2784208	3227		3407.42	17	1466310	59	3577760	67	4021456	288	6724658	482	3287354	587	2809260	889	2276238	981	1667682	625	1067644	3852	17832836	4041.84	28956352	26863644	13.0647	7079
SENZA RESIDENZA	2		1		2		3		9		4		17		28		39		100			0		5		1		6	8	10	10	11	23	27	29	29	29	29		112						212
TOTALE DIAGNOSI resid.si e resid no	7		30		56		187	164	307	279	518	382	691	531	934	393	690		3327	11.4897		17		64		68		294	252	492	314	598	482	916	548	1010	367	654		3964						7291
HCL							1		7		7		7		1		4											2		20		21		31		26		11		111
CASI CENSIMENTO																					TotPYF
PY CENSIMENTO ok	7	1414311	30	3454752	56	3906908	100	3667325	171	3289869	286	2860951	389	2437779	532	1930599	397	1501769	1875	6.47526	28956352	17	1504995	64	3645380	68	4039489	162	3658651	272	3245931	335	2766385	513	2251807	574	1643473	378	1048416	2234	12.5275	17832836	4109	46789188	8.78194
																				11.26																					14.47				12.97
																				12.34																					15.73				13.8
[truncated: 2 more columns]

## Sheet: CR Sassari
NHL incidence 1998-2002
COMUNI AL 1971	0-4f	PY 0-4f	5-14f	Py5-14 f	15/24 f	Py15-24f	25/34 f	Py 25-34 f	35/44f	Py 35-44 f	45/54f	Py 45-54 f	55/64f	Py55-64 f	65/74f	Py 65-74 f	75+ f	Py 75+ f	tot obs F	PY Femm	sir fem	0-4 m	Py 0-4 m	5-14 m	Py 5-14 m	15-24 m	Py15-24 m	25/34m	Py 25-34 m	35/44m	Py 35-44 m	45/54m	Py 45-54 m	55/64m	Py 55-64 m	65/74m	Py 65-74 m	75+ m	Py 75+ m	tot obs M	PY males Tot	sir males	Deprivindex	Cancer Registry
AGGIUS-viddalba	0	373	0	941	0	1237	0	1288	0	1155	0	1188	0	1092	0	873	0	696	0	8843		0	421	0	1027	0	1290	0	1360	0	1272	0	1009	0	999	2	749	0	544	2	8671		1	Sassari
AGLIENTU	0	94	0	248	0	284	0	363	1	374	0	328	0	345	0	312	0	336	1	2684		0	120	0	247	0	291	0	360	0	415	1	381	0	374	0	351	1	269	2	2808		1	Sassari
ALA' DEI SARDI	0	235	0	496	0	687	0	693	0	569	0	572	0	564	0	476	0	511	0	4803		0	273	0	553	0	750	0	815	0	674	0	658	0	607	0	484	1	437	1	5251		3	Sassari
ALGHERO	0	4096	1	10067	1	14821	0	15928	1	14850	2	13055	2	11253	3	8826	7	6656	17	99552		1	4237	1	10621	0	15479	0	15247	1	14172	3	12177	4	10315	4	7346	4	4740	18	94334		3	Sassari
ANELA	0	82	0	192	1	289	0	289	0	268	0	237	0	338	0	331	0	254	1	2280		0	98	0	215	0	257	0	313	0	283	0	277	0	263	0	256	0	209	0	2171		1	Sassari
ARDARA	0	133	0	270	0	324	0	359	0	243	0	200	0	188	0	178	0	165	0	2060		0	154	0	282	0	269	0	342	0	349	0	237	0	190	0	171	0	157	0	2151		2	Sassari
ARZACHENA	0	1162	0	2837	0	3714	0	4273	0	4060	0	3149	0	2324	0	1616	0	1330	0	24465		0	1374	0	3096	0	3843	0	4123	0	4203	1	3468	2	2566	1	1531	0	1096	4	25300		0	Sassari
BADESI	0	205	0	523	0	664	0	670	0	582	0	585	0	618	0	468	1	375	1	4690		0	237	0	545	0	638	0	689	0	658	0	549	0	517	0	414	0	367	0	4614		0	Sassari
BANARI	0	40	0	148	0	211	0	243	0	210	0	194	0	245	0	267	0	252	0	1810		0	34	0	150	0	215	0	283	0	280	0	222	0	197	0	225	0	206	0	1812		1	Sassari
BENETUTTI	0	268	0	713	0	699	0	774	0	731	0	596	0	598	2	626	0	642	2	5647		0	291	0	696	0	834	0	915	0	842	0	561	0	526	0	488	0	438	0	5591		4	Sassari
BERCHIDDA	0	353	0	810	0	1098	0	1192	0	953	1	948	0	1006	0	927	2	997	3	8284		0	343	0	884	0	1253	0	1257	1	1047	0	939	1	912	1	826	1	668	4	8129		2	Sassari
BESSUDE	0	61	0	111	0	148	0	190	0	186	0	173	0	183	0	155	0	193	0	1400		0	46	0	103	0	112	0	130	0	175	0	137	0	152	0	143	0	131	0	1129		1	Sassari
BONNANNARO	0	124	0	312	0	402	0	375	0	342	0	398	0	421	0	365	0	382	0	3121		0	95	0	327	0	390	0	351	0	365	0	332	0	380	4	297	0	190	4	2727		2	Sassari
BONO	0	546	0	1387	0	1574	0	1404	0	1280	0	1102	0	1024	0	1002	0	927	0	10246		0	600	1	1270	1	1526	0	1400	0	1403	0	1137	0	899	0	745	0	557	2	9537		2	Sassari
BONORVA	0	530	0	1090	0	1493	0	1721	0	1381	1	1196	0	1335	0	1242	0	1238	1	11226		0	457	0	1121	0	1572	0	1691	0	1495	0	1279	0	1335	0	1078	0	854	0	10882		1	Sassari
BORTIGIADAS	0	60	0	181	0	297	0	320	0	231	0	292	0	356	0	307	0	327	0	2371		0	83	0	203	0	329	0	323	0	262	0	298	0	358	0	273	0	253	0	2382		4	Sassari
BORUTTA	0	26	0	64	0	114	0	139	0	104	1	83	0	137	0	126	0	127	1	920		0	29	0	54	0	105	0	141	0	93	0	104	0	98	0	124	0	99	0	847		2	Sassari
BOTTIDA	0	93	0	240	0	268	0	260	0	249	0	242	0	240	0	218	0	230	0	2040		0	104	0	285	0	312	0	252	0	254	0	238	0	243	1	215	0	140	1	2043		2	Sassari
BUDDUSO'-padru	0	807	0	1923	0	2291	0	2249	0	2016	1	1772	0	1651	1	1443	0	1397	2	15549		0	947	0	2104	0	2433	0	2539	1	2335	0	1820	0	1542	1	1260	1	1080	3	16060		2	Sassari
BUDONI	0	533	0	1094	0	1419	0	1615	0	1375	0	1145	0	917	0	701	0	579	0	9378		0	509	0	1207	1	1474	0	1568	0	1437	0	1127	1	925	1	677	0	506	3	9430		1	Sassari
BULTEI	0	123	0	255	0	346	0	372	0	371	0	360	0	462	0	514	0	491	0	3294		0	152	0	290	0	423	0	437	0	435	0	352	0	434	0	371	0	334	0	3228		4	Sassari
BULZI	0	69	0	128	0	169	0	251	0	205	0	192	0	262	0	205	0	146	0	1627		0	52	0	151	0	258	0	281	0	229	0	194	0	220	1	201	0	122	1	1708		3	Sassari
BURGOS	0	153	0	388	0	381	0	405	0	302	0	281	0	301	0	314	0	249	0	2774		0	154	0	308	0	407	0	440	0	411	0	294	0	226	0	236	0	207	0	2683		2	Sassari
CALANGIANUS-sant'antonio di gallura	0	659	0	1651	0	2330	0	2503	0	2049	0	1791	0	1799	0	1381	0	1458	0	15621		0	883	0	2053	0	2456	0	2490	0	2248	0	1804	0	1647	1	1241	1	1036	2	15858		2	Sassari
CARGEGHE	0	76	0	179	0	198	0	227	0	197	0	169	0	163	0	160	0	156	0	1525		0	100	0	187	0	214	0	244	0	224	0	185	0	143	0	150	0	106	0	1553		4	Sassari
CASTELSARDO	0	624	0	1631	0	2202	0	2136	0	1919	0	1698	0	1440	0	1047	0	858	0	13555		0	606	0	1620	0	2057	0	2193	0	1857	1	1659	0	1391	0	943	0	647	1	12973		0	Sassari
CHEREMULE	0	40	0	92	0	171	0	183	0	146	0	147	0	200	1	212	0	206	1	1397		0	47	0	122	0	187	0	179	0	176	0	177	0	150	0	131	0	162	0	1331		1	Sassari
CHIARAMONTI	0	228	0	537	0	766	0	740	0	546	0	557	0	643	0	522	0	478	0	5017		0	246	0	510	0	652	0	829	0	654	0	534	0	592	0	448	0	339	0	4804		4	Sassari
CODRONGIANOS	0	150	0	429	0	445	0	443	0	468	0	396	0	348	0	241	0	260	0	3180		0	128	0	434	0	522	0	448	0	463	0	430	0	328	0	251	0	251	0	3255		2	Sassari
COSSOINE	0	82	0	265	0	299	0	309	0	279	0	279	0	317	0	337	0	321	0	2488		0	112	0	291	0	402	0	330	0	337	0	332	0	335	0	305	0	263	0	2707		2	Sassari
ESPORLATU	0	66	0	138	0	181	0	188	0	131	0	132	2	157	0	142	0	115	2	1250		0	37	0	111	0	184	0	169	0	165	0	145	0	126	0	110	0	108	0	1155		1	Sassari
FLORINAS	0	185	0	428	0	545	0	555	0	516	0	478	0	428	1	445	0	482	1	4062		0	156	0	507	0	579	0	608	1	609	0	498	0	380	0	330	0	339	1	4006		0	Sassari
GIAVE	0	57	0	179	0	219	0	198	0	200	0	187	0	202	0	274	0	387	0	1903		0	75	0	194	0	228	0	213	0	222	0	191	0	223	0	214	0	195	0	1755		4	Sassari
ILLORAI	0	128	0	353	0	470	0	363	0	348	0	356	0	387	0	354	0	312	0	3071		0	149	0	392	0	444	0	381	0	361	0	322	0	333	0	277	0	205	0	2864		4	Sassari
ITTIREDDU	0	53	0	153	0	191	0	193	0	165	0	170	0	213	0	158	0	182	0	1478		0	105	0	197	0	228	0	231	0	227	0	201	0	168	0	126	1	140	1	1623		2	Sassari
ITTIRI	0	1091	0	2649	0	3448	0	3489	0	3003	1	2774	2	2463	4	2024	0	1820	7	22761		0	1184	0	3054	0	3798	0	3703	0	3135	0	2700	0	2359	0	1838	0	1369	0	23140		0	Sassari
LA MADDALENA	0	1258	0	3008	0	4092	0	4271	0	4123	0	3488	1	3230	0	2663	1	2501	2	28634		0	1346	0	3072	0	4049	1	4430	0	4175	0	3710	2	3035	5	2118	2	1313	10	27248		3	Sassari
LAERRU	0	121	0	259	0	426	0	402	0	324	0	332	0	311	0	285	0	235	0	2695		0	122	0	326	0	405	0	417	0	327	0	352	0	314	0	227	0	218	0	2708		2	Sassari
LUOGOSANTO	0	179	0	487	0	601	0	628	0	574	0	558	0	569	0	507	0	565	0	4668		0	166	0	440	0	638	0	688	0	620	0	596	1	559	0	484	0	416	1	4607		4	Sassari
LURAS	0	307	0	782	0	949	0	991	0	911	0	830	0	856	1	649	0	565	1	6840		0	314	0	854	1	1070	1	1094	0	899	0	837	0	694	1	580	0	424	3	6766		4	Sassari
MARA	0	97	0	253	0	323	0	227	0	255	0	266	0	276	0	275	0	259	0	2231		0	91	0	256	0	333	0	238	0	256	0	255	0	301	0	266	0	170	0	2166		4	Sassari
MARTIS	0	55	0	152	0	219	0	212	0	181	0	195	0	229	0	181	0	176	0	1600		0	71	0	133	0	243	0	240	0	188	0	194	0	238	0	184	0	164	0	1655		0	Sassari
MONTELEONE ROCCA DORIA	0	10	0	25	0	47	0	55	0	24	0	34	0	63	0	52	0	38	0	348		0	8	0	37	0	45	0	45	0	39	0	20	0	61	0	48	0	37	0	340		0	Sassari
MONTI	0	282	0	761	0	1007	0	1006	0	865	1	760	0	691	0	639	0	509	1	6520		0	325	0	760	0	1004	0	981	0	985	1	856	0	614	0	502	0	427	1	6454		4	Sassari
MORES	0	251	0	542	0	787	0	819	0	633	0	600	0	693	0	682	0	613	0	5620		0	259	0	551	0	742	0	842	0	707	0	547	0	606	0	500	0	407	0	5161		4	Sassari
MUROS	0	117	0	265	0	289	0	321	0	278	0	251	0	194	0	130	0	127	0	1972		0	110	0	257	0	282	0	331	0	278	0	211	0	176	0	123	0	93	0	1861		4	Sassari
NUGHEDU SAN NICOLO'	0	54	0	165	0	233	0	263	0	218	0	230	0	256	1	282	0	221	1	1922		0	68	0	193	0	227	0	301	0	228	0	210	0	240	0	235	0	180	0	1882		2	Sassari
NULE	0	247	0	526	0	571	0	577	0	616	1	489	0	409	1	464	0	407	2	4306		0	223	0	552	0	519	0	575	0	648	0	496	0	382	1	310	2	292	3	3997		4	Sassari
NULVI	0	401	0	896	0	1170	0	1121	0	996	0	833	0	852	0	833	0	601	0	7703		0	375	0	936	0	1189	0	1230	0	1110	0	881	0	746	1	633	0	445	1	7545		4	Sassari
OLBIA-golfo aranci	0	5842	0	13454	1	17696	0	20509	2	18654	1	14294	1	10213	5	6674	5	4882	15	112218		0	6151	0	14115	0	17967	2	20276	1	18708	3	14888	3	10305	3	5776	1	3361	13	111547		2	Sassari
OLMEDO	0	372	0	877	0	1064	0	1083	0	1026	0	851	0	683	1	447	0	379	1	6782		0	370	0	886	0	1071	0	1062	0	1096	0	842	0	703	0	428	0	237	0	6695		3	Sassari
OSCHIRI	0	385	0	1033	0	1414	0	1403	0	1147	0	1179	1	1218	0	942	0	887	1	9608		0	430	0	1060	0	1427	0	1390	0	1285	0	1242	1	1187	0	833	0	736	1	9590		2	Sassari
OSILO-tergu	0	471	0	1052	0	1483	0	1566	0	1274	0	1227	0	1401	0	1306	1	1151	1	10931		0	498	0	999	0	1330	0	1611	0	1384	0	1219	0	1317	0	1052	0	926	0	10336		2	Sassari
OSSI	0	742	0	1779	0	2352	0	2356	0	2061	0	1552	1	1439	1	1086	0	864	2	14231		0	737	0	1967	0	2326	0	2327	0	2134	0	1646	0	1297	0	989	0	637	0	14060		4	Sassari
OZIERI-chilivani	0	1503	0	3606	0	4681	0	4420	0	3989	1	3584	2	3067	0	2482	2	2233	5	29565		0	1688	0	3956	0	4779	0	4401	0	4007	1	3556	1	2911	1	1951	1	1344	4	28593		3	Sassari
PADRIA	0	60	0	168	0	250	0	246	0	238	0	204	0	355	0	359	2	362	2	2242		0	43	0	213	0	279	0	242	0	286	0	247	0	312	0	297	0	265	0	2184		4	Sassari
PALAU	0	380	0	858	0	1163	0	1382	0	1338	0	1081	0	851	0	616	0	562	0	8231		0	426	0	883	0	1146	0	1415	0	1295	0	1143	0	914	0	552	0	438	0	8212		1	Sassari
PATTADA	0	440	0	1102	0	1273	0	1237	0	1157	1	941	1	1042	0	917	0	974	2	9083		0	515	0	1058	0	1314	0	1382	0	1377	1	1147	1	1014	1	820	1	632	4	9259		3	Sassari
PERFUGAS-erula	0	371	0	879	0	1150	0	1283	0	1115	0	941	0	954	0	749	0	730	0	8172		0	439	1	959	0	1065	0	1218	0	1194	0	976	1	1022	1	728	0	645	3	8246		2	Sassari
PLOAGHE	0	612	0	1602	0	1779	0	1752	0	1565	0	1357	1	1282	0	1118	1	1117	2	12184		0	593	0	1700	0	1891	0	1738	0	1842	1	1563	0	1170	1	835	0	699	2	12031		4	Sassari
PORTOTORRES	0	2627	0	6574	1	9183	0	8992	0	8107	1	6699	1	5060	3	1	0	2458	6	49701		0	2688	0	7028	0	9655	1	9141	0	7808	5	6904	3	5146	3	2874	0	1628	12	52872		4	Sassari
POZZOMAGGIORE	0	302	0	706	0	987	0	1101	0	857	0	957	0	1037	0	1044	1	1216	1	8207		0	273	0	773	0	1048	0	1065	0	1011	0	931	0	981	0	797	0	734	0	7613		0	Sassari
PUTIFIGARI	0	103	0	201	0	259	0	328	0	225	1	197	0	165	0	141	0	160	1	1779		0	122	0	224	0	275	0	353	0	243	0	208	0	164	0	121	0	121	0	1831		0	Sassari
ROMANA	0	67	0	171	0	225	0	223	0	173	0	184	0	221	0	212	0	181	0	1657		0	54	0	157	0	246	0	225	0	227	0	204	0	180	0	165	0	181	0	1639		1	Sassari
SAN TEODORO	0	340	0	779	0	946	0	1154	1	1138	0	898	1	677	0	460	0	417	2	6809		0	343	0	805	0	1026	0	1134	0	1076	0	917	0	805	1	511	1	301	2	6918		1	Sassari
SANTA TERESA DI GALLURA	0	450	0	1061	0	1291	0	1611	0	1561	0	1343	0	1187	0	987	1	999	1	10490		0	481	0	1163	0	1354	0	1553	0	1638	0	1412	1	1178	0	841	0	660	1	10280		1	Sassari
SASSARI-stintino	0	13412	0	32712	2	47367	3	51150	3	47974	10	42626	10	35632	6	25489	4	20331	38	316693		0	15079	2	35496	2	50483	4	50072	9	44534	9	38680	8	31110	10	20032	8	11892	52	297378		3	Sassari
SEDINI	0	117	0	363	0	550	0	503	0	420	0	433	0	518	1	445	0	422	1	3771		0	153	0	393	0	616	0	549	0	459	0	431	0	540	2	393	1	246	3	3780		1	Sassari
SEMESTENE	0	14	0	48	0	66	0	61	0	51	0	58	0	123	2	145	0	142	2	708		0	17	0	43	0	63	0	72	0	65	0	71	0	90	0	108	0	105	0	634		4	Sassari
SENNORI	0	920	0	2350	0	2885	0	2942	1	2571	0	2155	1	1817	0	1392	0	1095	2	18127		0	950	0	2563	0	3223	0	3046	0	2633	1	2172	1	1691	0	1184	0	897	2	18359		4	Sassari
SILIGO	0	61	0	253	0	317	0	319	0	303	0	336	0	385	0	390	0	475	0	2839		0	77	0	228	0	359	0	341	0	359	0	343	0	276	0	272	0	356	0	2611		0	Sassari
SORSO	0	1651	1	4088	0	5543	0	5384	0	4627	0	3900	1	3262	1	2540	1	1919	4	32914		0	1835	0	4449	0	5949	0	5457	0	4659	1	3974	0	3231	1	2084	1	1326	3	32964		4	Sassari
TELTI	0	221	0	571	0	685	1	675	0	640	0	615	0	516	1	434	0	415	2	4772		0	229	0	653	0	785	0	679	0	639	0	653	0	556	1	418	0	320	1	4932		2	Sassari
TEMPIO-loiri-enas	0	1821	0	4379	0	5876	0	6412	0	5698	0	5196	0	4639	2	3556	1	3192	3	40769		0	1953	0	4557	0	6278	0	6497	0	5837	1	4862	1	4287	1	2932	0	2179	3	39382		3	Sassari
THIESI	0	361	0	913	0	1148	0	1178	0	1171	0	1015	0	918	0	809	1	791	1	8304		0	400	0	921	0	1270	0	1225	0	1233	0	1036	0	755	0	679	0	539	0	8058		2	Sassari
TISSI	0	202	0	424	0	557	0	721	0	610	0	526	0	479	0	374	0	335	0	4228		0	226	0	520	0	600	0	687	0	614	0	468	1	393	1	292	0	219	2	4019		3	Sassari
TORRALBA	0	140	0	304	0	363	0	359	0	350	0	304	0	294	0	321	0	370	0	2805		0	114	0	311	0	360	0	343	0	365	1	349	0	293	0	239	0	228	1	2602		3	Sassari
TRINITA' D'AGULTU	0	234	0	549	0	683	0	708	0	720	0	657	0	567	0	448	0	408	0	4974		0	235	0	573	0	611	0	738	0	769	0	667	0	579	0	418	0	401	0	4991			Sassari
TULA	0	201	0	461	0	602	0	664	0	496	0	447	0	510	0	447	0	357	0	4185		0	200	0	515	0	619	0	647	0	603	0	492	0	502	0	403	0	291	0	4272			Sassari
URI	0	403	0	871	0	1155	0	1280	1	967	1	793	0	803	1	730	0	512	3	7514		0	435	0	1016	0	1189	0	1200	0	1062	0	817	0	784	0	591	0	375	0	7469			Sassari
USINI	0	453	0	1056	0	1571	0	1441	1	1186	0	1101	0	963	1	774	0	613	2	9158		0	518	0	1239	0	1660	1	1452	0	1144	0	1117	0	1015	0	640	0	428	1	9213			Sassari
VALLEDORIA-santa maria coghinas	0	603	0	1488	0	1821	0	1891	0	1934	0	1517	0	1384	2	1077	0	770	2	12485		0	591	0	1659	0	2139	0	2009	0	1939	0	1581	0	1375	0	1015	0	562	0	12870			Sassari
VILLANOVA MONTELEONE	0	315	1	714	0	889	0	1050	0	861	0	665	0	851	1	864	0	792	2	7001		0	369	0	730	0	763	0	1002	0	1004	0	721	0	678	1	638	0	592	1	6497			Sassari
Totale	0	53180	3	128669	6	174383	4	185177	11	168206	25	146121	28	127762	43	96207	31	84863	151	1164568	9.50045	1	57348	5	137590	5	182323	10	185236	14	168756	31	143612	33	119180	53	82943	28	57851	180	1134839	12.8653
World Standard Population		12000		19000		17000		14000		12000		11000		8000		5000		2000		100000			12000		19000		17000		14000		12000		11000		8000		5000		2000		100000

## Sheet: CR Nuoro
NHL incidence 1998-2002
COMUNI AL 1971	0-4f	PY 0-4f	5-14f	Py5-14 f	15/24 f	Py15-24f	25/34 f	Py 25-34 f	35/44f	Py 35-44 f	45/54f	Py 45-54 f	55/64f	Py55-64 f	65/74f	Py 65-74 f	75+ f	Py 75+ f	tot obs F	PY Femm	sir fem	0-4 m	Py 0-4 m	5-14 m	Py 5-14 m	15-24 m	Py15-24 m	25/34m	Py 25-34 m	35/44m	Py 35-44 m	45/54m	Py 45-54 m	55/64m	Py 55-64 m	65/74m	Py 65-74 m	75+ m	Py 75+ m	tot obs M	PY males Tot	sir males	Deprivindex	Cancer Registry
ARITZO	0	189	0	396	0	482	0	608	0	460	0	403	0	497	0	588	0	579	0	4202		0	182	0	483	0	556	0	636	0	621	0	418	0	342	0	398	1	326	1	3962		2	Nuoro
ARZANA	0	352	0	817	0	1193	0	1200	0	889	0	754	1	710	0	688	1	756	2	7359		0	407	0	878	0	1196	0	1084	0	842	0	697	0	719	0	550	2	548	2	6921		3	Nuoro
ATZARA	0	113	0	381	0	464	0	454	0	377	0	338	0	410	0	377	0	340	0	3254		0	189	1	348	0	475	0	499	0	516	0	398	0	343	0	311	0	283	1	3362		0	Nuoro
AUSTIS	0	107	0	307	0	354	0	375	0	303	0	261	1	283	0	305	0	282	1	2577		0	115	0	303	1	375	0	397	0	399	0	265	0	228	0	218	0	203	1	2503		4	Nuoro
BARISARDO	0	444	0	1202	0	1500	0	1396	1	1391	0	1292	0	1196	1	920	0	787	2	10128		0	557	0	1286	0	1613	0	1444	0	1217	1	1139	0	1088	0	767	0	491	1	9602		2	Nuoro
BAUNEI	0	418	0	1113	0	1478	0	1536	0	1259	0	1289	1	1314	1	967	0	921	2	10295		0	466	0	1187	1	1504	0	1548	0	1339	0	1162	0	1193	0	762	0	529	1	9690		2	Nuoro
BELVI'	0	102	0	208	0	305	0	314	0	213	0	184	0	241	0	213	0	164	0	1944		0	97	0	177	0	325	0	374	0	252	0	171	0	190	0	199	1	162	1	1947		2	Nuoro
BIRORI	0	70	0	190	0	198	0	207	0	235	0	190	0	154	0	119	0	109	0	1472		0	75	0	189	0	213	0	179	0	225	0	186	0	130	0	98	0	86	0	1381		0	Nuoro
BITTI	0	364	0	987	0	1240	0	1303	0	1181	0	1067	0	1250	0	1125	0	1152	0	9669		0	387	0	998	0	1309	0	1377	1	1345	0	1061	0	993	1	851	0	756	2	9077		2	Nuoro
BOLOTANA	0	297	0	972	0	1225	1	1143	0	1148	0	1144	0	1097	0	995	1	973	2	8994		0	339	0	954	0	1286	0	1140	0	1143	0	1063	0	1019	0	783	1	706	1	8433		0	Nuoro
BORORE	0	251	0	740	0	903	0	824	0	856	0	786	0	732	0	622	0	619	0	6333		0	271	0	770	0	888	0	836	0	848	0	786	0	629	0	491	1	445	1	5964		2	Nuoro
BORTIGALI	0	149	0	387	0	469	0	510	0	489	0	516	1	580	0	611	0	551	1	4262		0	155	0	417	0	480	0	588	0	595	0	467	0	435	0	425	0	431	0	3993		1	Nuoro
DESULO	0	365	0	810	0	1229	0	1166	0	899	0	866	0	1035	0	900	0	777	0	8047		0	395	0	835	0	1194	0	1343	0	1010	0	777	2	715	0	624	1	473	3	7366		4	Nuoro
DORGALI	0	1174	0	2625	1	3008	0	3147	0	2871	0	2233	1	1986	0	1748	1	1706	3	20498		0	1153	0	2791	0	3296	0	3204	0	2883	0	2370	2	1913	0	1370	0	1007	2	19987		2	Nuoro
DUALCHI	0	78	0	237	0	278	0	237	0	276	0	251	0	236	0	213	0	234	0	2040		0	98	0	253	0	278	0	239	0	248	0	239	0	251	0	197	0	136	0	1939		4	Nuoro
ELINI	0	90	0	203	0	241	0	207	0	172	0	155	0	114	0	130	0	116	0	1428		0	77	0	171	0	177	0	207	0	173	0	126	0	139	0	118	0	68	0	1256		0	Nuoro
FONNI	0	595	0	1312	0	1700	0	1706	0	1360	0	1208	0	1385	0	1275	1	1278	1	11819		0	571	0	1316	0	1628	0	1829	1	1509	0	1185	1	1103	0	936	1	808	3	10885		4	Nuoro
GADONI	0	137	0	294	0	342	0	375	0	353	0	319	0	353	0	333	0	284	0	2790		0	136	0	281	0	372	0	370	0	364	0	318	0	308	0	296	0	204	0	2649		2	Nuoro
GAIRO-Cardedu	0	457	0	979	0	1111	0	1203	0	1031	0	858	0	854	1	711	0	535	1	7739		0	405	0	1003	0	1376	0	1215	0	1122	0	920	0	798	0	658	1	476	1	7973		3	Nuoro
GALTELLI'	0	337	0	780	0	984	0	848	1	760	0	662	0	575	0	489	0	395	1	5830		0	317	0	719	0	998	0	972	0	851	0	690	0	566	0	377	0	265	0	5755		4	Nuoro
GAVOI-lodine	0	404	0	910	0	1163	0	1337	0	1118	0	1033	0	1064	0	820	0	837	0	8686		0	408	0	970	0	1306	0	1435	0	1233	0	1034	0	901	0	605	0	379	0	8271		3	Nuoro
GIRASOLE	0	181	0	349	0	318	1	349	0	380	1	227	0	148	0	117	0	115	2	2184		0	145	0	314	0	382	1	305	0	383	0	276	0	155	0	99	0	79	1	2138		0	Nuoro
ILBONO	0	324	0	698	0	784	0	867	0	827	0	668	0	763	0	615	0	440	0	5986		0	310	0	747	0	957	0	933	0	861	0	633	0	565	0	455	0	303	0	5764		3	Nuoro
IRGOLI	0	319	0	799	0	939	0	868	0	734	0	631	1	556	0	409	1	380	2	5635		0	313	0	772	0	937	0	927	0	821	0	671	0	615	0	409	0	295	0	5760		4	Nuoro
JERZU	0	411	0	1060	0	1348	0	1262	0	1088	0	1003	0	983	0	834	1	802	1	8791		0	389	0	1146	0	1489	0	1428	0	1088	0	899	0	851	0	750	1	577	1	8617		1	Nuoro
LANUSEI	0	688	0	1874	0	2680	0	2597	0	2149	0	1870	1	1603	0	1164	1	1003	2	15628		0	857	0	2111	0	2644	1	2616	0	2160	0	1783	0	1475	0	897	0	579	1	15122		3	Nuoro
LEI	0	56	0	145	0	265	0	220	0	203	0	192	0	236	0	184	0	168	0	1669		0	96	0	168	0	252	0	277	1	254	0	193	0	200	0	134	0	135	1	1709		0	Nuoro
LOCERI	0	163	0	399	0	506	0	527	0	422	0	434	0	450	0	417	0	383	0	3701		1	208	0	431	0	512	0	481	0	431	0	350	0	380	0	313	0	242	1	3348		3	Nuoro
LOCULI	0	67	0	153	0	246	0	220	0	141	0	142	0	142	0	121	0	58	0	1290		0	48	0	142	0	264	0	250	0	209	0	196	0	126	0	92	0	103	0	1430		2	Nuoro
LODE'	0	202	0	537	1	887	0	827	0	658	0	729	0	827	0	695	1	605	2	5967		0	216	1	583	0	857	0	839	0	710	0	705	0	795	0	614	0	533	1	5852		4	Nuoro
LOTZORAI	0	274	0	695	0	849	0	841	1	798	0	639	0	497	0	377	0	278	1	5248		0	266	0	739	0	865	0	763	0	779	1	638	0	515	0	333	0	220	1	5118		0	Nuoro
LULA	0	194	0	422	0	604	0	628	0	460	0	435	0	562	0	529	1	407	1	4241		0	179	0	496	0	719	0	756	0	552	0	531	0	500	0	357	2	356	2	4446		4	Nuoro
MACOMER	0	1274	0	3170	0	4458	1	4520	0	4344	1	3626	0	3131	1	2318	1	1803	4	28644		0	1419	0	3626	1	4712	1	4610	0	4195	1	3566	4	2852	1	1850	1	1030	9	27860		2	Nuoro
MAMOIADA	0	303	0	872	0	1017	0	958	0	870	0	736	0	732	1	638	1	606	2	6732		0	360	0	888	0	1052	0	919	0	855	0	809	0	636	0	425	1	383	1	6327		4	Nuoro
MEANA SARDO	0	195	0	533	0	727	1	706	0	652	0	594	0	744	0	631	1	568	2	5350		0	253	0	565	0	771	0	788	0	629	0	569	0	628	0	558	1	480	1	5241		1	Nuoro
NORAGUGUME	0	45	0	86	0	109	0	153	0	73	0	120	0	158	0	97	0	154	0	995		0	64	0	91	0	162	0	160	0	127	0	118	0	123	0	103	0	85	0	1033		1	Nuoro
NUORO	0	4753	0	11849	1	15632	1	15471	3	14597	2	12641	6	10061	6	6638	0	4762	19	96404		0	4924	2	12270	1	15510	5	15040	0	13603	3	11719	3	8773	5	5034	5	2660	24	89533		2	Nuoro
OLIENA	0	1024	0	2385	0	2828	0	2807	0	2582	0	2296	0	2170	0	1731	0	1356	0	19179		0	1067	0	2508	0	2958	1	3083	0	2789	0	2278	1	1901	1	1454	0	1163	3	19201		4	Nuoro
OLLOLAI	0	189	0	476	0	713	0	689	0	466	0	489	0	568	0	463	0	445	0	4498		0	177	0	509	0	718	1	662	0	584	0	483	0	352	1	285	0	290	2	4060		2	Nuoro
OLZAI	0	96	0	296	0	333	0	302	0	305	0	334	0	364	0	398	0	344	0	2772		0	137	0	374	0	421	0	400	0	372	0	337	0	317	0	260	0	188	0	2806		2	Nuoro
ONANI'	0	61	0	138	0	191	0	186	0	179	0	149	0	151	0	118	0	99	0	1272		0	73	0	181	0	246	0	170	0	166	0	167	0	125	0	91	0	72	0	1291		4	Nuoro
ONIFAI	0	79	0	169	0	256	0	292	0	235	0	213	0	251	0	199	0	150	0	1844		0	76	0	201	0	267	0	328	0	270	0	205	0	220	1	197	0	162	1	1926		4	Nuoro
ONIFERI	0	151	0	304	0	320	1	342	0	300	0	241	0	219	0	277	0	260	1	2414		0	177	0	355	0	397	0	407	1	386	0	248	0	178	1	183	0	182	2	2513		4	Nuoro
ORANI	0	408	0	982	0	1089	0	1123	0	1094	1	1008	1	854	0	735	0	679	2	7972		0	371	0	952	0	1165	0	1229	0	1267	0	1101	0	776	2	539	1	568	3	7968		4	Nuoro
ORGOSOLO	0	576	0	1201	0	1759	0	1848	0	1310	0	1290	1	1393	1	1098	1	948	3	11423		0	712	0	1282	0	1954	0	2206	1	1742	3	1258	0	1186	0	962	2	688	6	11990		4	Nuoro
OROSEI	0	816	0	1696	0	2156	0	2432	0	2013	1	1463	0	1321	1	1058	1	766	3	13721		0	843	1	1783	0	2201	0	2356	0	2048	0	1587	1	1327	0	950	0	716	2	13811		2	Nuoro
OROTELLI	0	315	0	713	0	919	0	878	0	778	2	722	0	725	0	606	0	596	2	6252		0	258	0	693	0	930	0	884	0	860	0	699	0	603	0	471	1	430	1	5828		4	Nuoro
ORTUERI	0	159	0	388	0	503	0	520	0	356	0	421	0	447	0	445	0	423	0	3662		0	172	0	355	0	592	1	685	0	536	0	467	0	468	0	371	0	353	1	3999		3	Nuoro
ORUNE	0	342	0	907	0	1214	0	1354	0	994	0	828	0	830	1	775	4	763	5	8007		0	360	0	874	0	1264	0	1392	1	1187	0	939	0	718	0	617	0	521	1	7872		4	Nuoro
OSIDDA	0	29	0	83	0	116	0	100	0	64	0	57	0	102	0	101	0	91	0	743		0	39	0	72	0	100	0	96	0	99	0	58	0	75	0	80	0	67	0	686		1	Nuoro
OSINI	0	88	0	243	0	304	0	370	0	295	0	278	0	353	0	347	0	326	0	2604		0	156	0	302	0	352	0	407	0	387	0	282	0	271	0	257	0	269	0	2683		4	Nuoro
OTTANA	0	339	0	861	0	1090	0	969	0	907	0	816	0	637	0	432	0	409	0	6460		0	309	0	964	0	1170	0	999	0	942	0	756	0	626	0	376	0	253	0	6395		1	Nuoro
OVODDA	0	220	0	445	0	558	0	592	0	550	1	510	0	565	1	461	0	395	2	4296		0	261	0	544	0	689	0	630	0	565	0	565	0	528	0	438	0	297	0	4517		0	Nuoro
PERDASDEFOGU	0	303	1	686	0	942	0	923	0	735	0	678	0	661	0	586	0	463	1	5977		0	329	1	748	0	1070	0	1144	0	881	0	639	0	589	1	481	0	436	2	6317		0	Nuoro
POSADA	0	264	0	638	1	892	0	891	0	731	0	665	0	622	0	385	1	264	2	5352		0	302	0	705	0	881	0	952	0	783	0	718	1	622	0	392	1	252	2	5607		0	Nuoro
SARULE	0	214	0	577	0	717	0	682	0	631	0	567	0	694	2	549	0	501	2	5132		0	204	0	594	0	714	1	737	0	635	0	557	0	524	0	423	0	338	1	4726		2	Nuoro
SEUI	0	191	0	439	0	681	0	653	0	495	0	431	0	465	0	451	0	504	0	4310		0	202	0	447	0	680	0	784	0	634	0	442	0	426	0	385	0	279	0	4279		0	Nuoro
SILANUS	0	273	0	707	0	884	0	887	0	820	0	675	0	688	0	659	0	581	0	6174		0	277	0	772	0	979	0	850	0	893	0	708	0	638	0	568	0	477	0	6162		3	Nuoro
SINDIA	0	217	0	538	0	748	0	704	0	686	0	720	0	720	0	609	2	541	2	5483		0	223	0	590	0	731	0	731	0	672	0	649	1	551	0	526	0	485	1	5158		2	Nuoro
SINISCOLA	0	1516	1	3332	0	4156	0	4240	1	3903	0	3167	1	2539	0	1818	1	1421	4	26092		0	1541	0	3661	0	4364	0	4534	2	4012	3	3371	0	2691	1	1762	2	1011	8	26947		3	Nuoro
SORGONO	0	238	0	594	0	711	0	717	0	670	0	585	0	554	1	518	0	564	1	5151		0	253	0	615	0	781	1	748	2	730	0	654	1	509	0	353	1	320	5	4963		0	Nuoro
TALANA	0	136	0	339	0	462	0	434	0	353	0	336	0	370	0	309	0	350	0	3089		0	173	0	351	0	496	0	470	0	339	0	260	0	261	0	240	1	224	1	2814		2	Nuoro
TERTENIA	0	545	0	1289	0	1508	0	1326	0	1230	1	1096	0	988	0	790	0	654	1	9426		0	558	0	1275	0	1585	0	1371	0	1214	0	1048	0	945	0	741	0	494	0	9231		1	Nuoro
TETI	0	111	0	291	0	307	0	310	0	265	0	227	0	229	0	167	0	182	0	2089		0	129	0	303	0	311	0	344	0	316	0	236	0	188	0	151	1	145	1	2123		4	Nuoro
TIANA	0	56	0	138	0	184	0	236	0	175	0	149	0	197	0	170	0	195	0	1500		0	71	0	176	0	223	0	246	0	196	0	150	1	165	0	154	0	165	1	1546		2	Nuoro
TONARA	0	318	0	644	0	882	0	891	0	720	0	614	0	769	1	754	0	676	1	6268		0	336	0	669	0	909	0	987	0	869	0	630	0	672	0	628	1	380	1	6080		1	Nuoro
TORPE'	0	335	0	842	0	1034	0	1040	0	843	0	765	0	752	0	540	0	474	0	6625		0	311	0	887	1	1178	0	1162	1	928	0	771	0	666	0	533	0	378	2	6814		3	Nuoro
TORTOLI	0	1230	0	2969	0	4010	0	4170	0	3798	1	3062	0	2185	0	1416	0	992	1	23832		0	1373	0	3176	0	4139	0	4070	1	3553	0	3015	0	2282	0	1265	1	625	2	23498		0	Nuoro
TRIEI	0	99	0	237	0	425	0	429	0	366	0	361	0	395	0	330	0	231	0	2873		0	140	0	406	0	479	0	395	0	357	0	375	0	409	0	241	0	167	0	2969			Nuoro
ULASSAI	0	198	0	433	0	497	0	609	0	542	0	542	0	550	0	563	1	496	1	4430		0	211	0	480	0	487	1	581	0	598	0	411	0	394	0	419	0	411	1	3992			Nuoro
URZULEI	0	179	0	412	0	597	0	607	0	424	0	422	0	480	0	406	0	390	0	3917		0	131	0	366	0	478	0	588	0	506	0	380	0	369	0	348	0	342	0	3508			Nuoro
USSASSAI	0	83	0	222	0	304	0	262	0	198	0	224	0	275	0	274	0	273	0	2115		0	109	0	204	0	306	0	265	0	275	0	230	0	230	0	232	0	179	0	2030			Nuoro
VILLAGRANDE STRISAILI	0	518	1	930	0	1296	0	1457	0	1145	0	1062	0	1050	1	957	1	921	3	9336		0	500	0	904	0	1269	0	1301	0	1054	0	892	0	854	0	635	0	371	0	7780
Totale	0	27340	2	66105	4	85526	6	85925	7	76050	11	66897	16	62742	19	50471	23	43729	88	564785	11.3396	1	28908	6	69792	5	89145	14	88901	12	78983	12	65802	18	55994	15	40830	32	30169	115	548524	17.3891
World Standard Population		12000		19000		17000		14000		12000		11000		8000		5000		2000		100000			12000		19000		17000		14000		12000		11000		8000		5000		2000		100000

## Sheet: NHLmap
NHL MAP 1974-2003
COMMUNES in 1971	0-4f	PY 0-4f	5-14f	Py5-14 f	15/24 f	Py15-24f	25/34 f	Py 25-34 f	35/44f	Py 35-44 f	45/54f	Py 45-54 f	55/64f	Py55-64 f	65/74f	Py 65-74 f	75+ f	Py 75+ f	tot obs F			0-4 m	Py 0-4 m	5-14 m	Py 5-14 m	15-24 m	Py15-24 m	25/34m	Py 25-34 m	35/44m	Py 35-44 m	45/54m	Py 45-54 m	55/64m	Py 55-64 m	65/74m	Py 65-74 m	75+ m	Py 75+ m	tot obs M
ABBASANTA	0	2388	0	5304	0	5610	0	5434	0	5530	0	4728	0	4162	0	3260	0	2732	0			0	2306	0	5216	0	5830	1	5988	0	5164	0	4488	2	3608	1	2766	1	2054	5
ALGHERO	0	28976	1	76288	3	90156	4	88224	3	81634	7	71178	9	60134	17	46206	11	33186	51			1	30754	2	79576	0	91846	4	84678	2	77544	9	67198	15	55198	14	39982	10	24188	54
ARBUS	0	5942	0	16512	0	19272	0	15670	0	14004	0	12970	0	11772	1	10070	0	8350	1			0	6528	1	18188	0	20832	0	15888	1	14840	2	12968	2	11140	3	8712	4	4900	12
ASSEMINI	0	20938	1	45336	1	48826	4	54176	4	46048	3	32576	2	21890	4	14294	2	9268	19			0	22572	0	48988	0	49364	4	50878	4	47312	5	33486	6	22408	2	13110	2	6778	23
BOSA	0	7628	0	18652	0	21728	0	19130	1	16394	0	15002	2	13136	3	10300	0	8376	6			1	8410	1	19436	0	21776	0	17662	1	15916	1	13794	2	11396	4	8258	3	4950	11
BUDONI	0	3162	0	7564	0	8486	0	8422	0	7360	1	6028	0	4748	2	3582	0	2692	3			0	3244	0	7950	1	8254	0	8272	0	7324	2	6038	2	4934	1	3780	0	2494	5
CABRAS	0	7342	0	17906	0	19996	0	18878	0	18072	0	15614	3	12998	2	10056	0	7872	5			0	7912	1	19846	1	21666	0	19370	1	18134	1	16272	2	13298	3	9026	0	5820	7
CAGLIARI-elmas-quartucciu	1	163830	2	438400	11	548608	16	532344	28	489354	49	441304	57	366872	79	276790	59	203926	288			5	173100	7	462102	15	570092	32	514346	39	433482	51	381934	79	308436	74	208700	46	113644	321
CALANGIANUS-sant'antonio di gallura	0	4730	1	12080	0	14170	0	13616	0	11808	0	10650	1	9728	3	8136	0	7648	4			0	5954	0	13388	1	14852	0	14066	1	12332	0	10694	2	9018	2	7364	1	5416	6
CAPOTERRA	0	15690	0	36942	1	39662	0	40864	3	37068	3	26966	2	18258	4	11284	3	7568	15			1	18112	0	40176	0	40392	0	40030	2	37206	2	27966	5	18934	3	10952	0	5474	12
CARBONIA	2	26972	0	68986	1	80282	2	75682	2	68348	3	58726	11	47770	11	37436	3	26390	32			0	28612	0	70402	2	80936	3	72340	3	65042	5	55438	7	42042	10	32260	6	18496	34
CASTELSARDO	0	4898	0	11462	0	12900	0	12046	0	10570	0	9192	1	7654	1	5920	0	4544	2			0	4490	0	11354	0	12646	0	12298	1	10348	3	9000	1	7412	2	5356	1	3296	8
DOMUSNOVAS	0	6196	0	14744	0	16554	0	15712	1	12932	0	10868	0	8792	2	6710	1	4222	4			0	6918	0	15706	0	17016	1	15658	0	13492	1	10396	2	8362	3	6440	1	3570	8
DORGALI	0	7534	0	16892	2	18764	0	17524	0	14962	2	12968	3	11452	3	10156	4	9058	12			0	7806	0	18588	0	19806	0	17828	1	15426	1	13068	3	10490	3	7894	1	5752	9
GALTELLI'	0	2292	0	5584	0	5964	0	4846	1	4126	0	3688	0	3252	1	2720	1	1974	3			0	2272	1	5498	0	6462	1	5282	0	4678	0	3768	0	2982	1	2174	1	1434	3
GHILARZA-soddi'	0	4088	0	9684	0	10748	0	10560	0	9752	2	8630	2	7774	2	6162	1	5840	7			0	4304	0	9694	0	9880	0	10478	0	9056	1	8212	0	7048	2	5260	0	3764	3
IGLESIAS	0	24186	0	61994	0	73580	2	70578	0	62794	3	53962	6	44224	4	34644	0	26310	15			0	25910	2	65462	3	78370	3	69772	4	58904	6	49688	10	38796	8	28862	6	16016	37
IRGOLI	0	2162	0	5336	0	5564	0	4514	0	4050	0	3498	1	3010	0	2448	1	1774	2			0	2086	0	5402	0	5532	0	4796	0	4520	2	3824	0	3110	1	2310	0	1572	3
JERZU	0	3176	0	7490	0	8514	0	7450	0	6552	0	5926	0	5848	2	5274	2	4532	4			0	3338	0	8178	0	8862	0	8046	0	6088	0	5588	0	5054	1	4398	4	3210	5
MACOMER	0	9652	1	23444	0	27318	2	26114	4	24174	2	20434	7	16626	4	12246	2	8850	21			0	10544	1	25760	1	28100	1	26484	2	23188	1	20030	6	15020	3	9776	2	5300	15
MARACALAGONIS	0	6404	0	13606	1	14534	0	14130	2	11710	1	9458	1	7380	3	5100	0	3508	7			0	6406	0	15102	0	15308	0	14430	0	12020	2	9782	2	7638	0	4766	0	2514	4
NUORO	0	34820	0	84986	3	92654	3	90150	5	81624	10	68834	9	50960	18	35114	9	24002	54			0	36324	3	87546	2	91910	10	85222	7	75994	12	63044	14	45246	11	26472	6	13648	60
ORANI	0	2862	0	6298	0	7106	0	6854	1	6276	1	5596	2	5038	0	4228	2	3734	6			0	2936	0	6328	0	7850	0	7778	1	6918	0	5712	2	4368	2	3572	1	2922	6
ORISTANO -massama-donigalafen-sili-nuraxinieddu	0	25024	1	62082	2	72478	0	71874	2	69444	7	60012	6	47616	9	36458	9	26338	33			0	26122	2	65516	0	71032	5	66808	3	63780	6	53572	6	41824	14	28984	9	16646	43
OROSEI	0	5254	0	11622	0	12904	0	12396	0	10504	1	8168	0	7140	1	5324	2	4096	4			0	5176	1	12360	0	13264	1	12298	0	10698	1	8496	3	7010	0	5200	0	3740	5
OROTELLI	0	2318	0	5162	0	6136	0	5146	0	4728	3	4378	0	4248	0	3758	1	3314	4			0	2226	0	5140	0	6048	0	5638	1	4704	0	4162	0	3448	0	3014	1	2514	2
ORTUERI	0	1298	0	3090	0	3524	0	2792	0	2432	0	2676	0	2896	1	2642	1	2254	2			0	1426	0	3182	0	4174	1	3734	0	3024	1	3022	0	2710	0	2372	0	1954	2
OSILO-tergu	0	3112	0	8010	0	9666	0	8686	0	7790	1	8038	1	8336	3	7868	3	5952	8			0	3262	0	7520	0	9140	1	8896	0	8106	1	7776	3	7592	3	6588	2	4788	10
OVODDA	0	1566	0	3222	0	3720	0	3474	1	3420	2	3178	0	3014	2	2528	0	2068	5			0	1860	0	3708	0	4002	0	3930	0	3522	0	3342	1	2860	0	2306	0	1700	1
PATTADA	0	2940	0	7256	0	8186	0	7064	0	6398	1	6146	1	6060	1	5724	3	5462	6			1	3026	0	7552	0	8512	1	8352	0	7634	2	6586	1	5962	1	4784	4	3716	9
PAULILATINO	0	2138	0	5182	0	5542	0	5042	0	4564	0	4540	0	4478	0	4438	1	4134	1			0	2106	0	5196	0	5634	0	5444	0	4892	0	4616	1	4384	0	4062	2	3648	3
PLOAGHE	0	4272	0	10004	0	10420	0	9660	0	8620	1	7988	4	7428	8	6702	2	6072	15			0	4362	0	10940	1	11782	1	10418	1	9792	1	8434	2	6566	3	5328	0	4150	8
PORTOTORRES	0	20416	1	48938	2	53318	1	52274	0	44608	4	35074	6	25380	4	17506	3	12306	18			0	21522	0	51788	0	55578	1	53024	4	45642	7	36836	8	25952	9	15108	2	8242	31
QUARTU SANT'ELENA	0	56968	2	126164	1	133332	5	156676	8	134502	11	96320	11	65804	6	42300	8	30204	49			0	61094	5	132892	2	133490	6	146470	11	131934	11	94966	18	62846	12	36726	2	18352	60
SAN GIOVANNI SUERGIU	0	5382	0	13252	0	15416	0	13872	0	12208	0	10044	0	8034	0	6166	0	4368	0			0	5826	0	14502	0	15714	0	14114	0	12740	0	10434	2	7768	1	5820	3	3884	6
SANLURI	0	7376	0	18284	0	20322	0	18860	0	17160	2	14766	3	12204	2	9480	2	7604	9			0	7518	1	18796	1	21292	0	19250	3	17336	1	15028	5	12224	4	8686	4	4810	17
SANTA GIUSTA	0	3684	0	8498	0	9492	0	8918	1	8456	1	5492	0	4788	1	3396	0	2472	3			0	3828	0	9006	0	9070	0	8470	0	8410	1	7244	0	4942	1	3146	1	1712	3
SANTADI-villaperuccio	0	4516	0	11226	0	12852	0	10710	0	9496	0	8608	0	7816	1	6466	0	4660	1			0	3928	0	10790	0	12304	0	11010	1	9636	0	8784	2	7600	1	6312	1	4672	5
SANT'ANTIOCO	0	9606	0	25656	1	29350	1	26878	1	24294	4	21642	3	18584	3	14660	0	10866	12			0	11190	0	27344	1	30840	1	27264	1	24806	1	21786	6	17682	1	13096	2	8092	12
SASSARI-stintino	0	97428	0	249380	5	290812	12	290174	13	270768	26	235016	38	189840	30	138712	33	103416	152			1	106956	4	265842	3	303994	9	278552	28	250286	33	212540	35	166124	37	109458	23	60290	165
SENNORI	0	6894	0	15730	0	17358	0	16294	1	14192	2	12070	3	9862	0	7912	1	5746	7			0	7226	0	17274	0	18300	1	16846	1	14282	1	11724	2	9412	2	6986	0	4672	7
SERRAMANNA	0	8270	0	21054	0	24410	1	22046	2	18836	3	15932	1	13462	1	10602	1	8658	9			0	9006	1	22812	0	25430	3	22636	2	19138	1	16314	4	12980	4	9432	0	5328	14
SESTU	0	13446	0	29332	0	30776	0	32144	2	26364	2	19258	2	14164	0	9600	2	6720	8			0	14158	1	31102	0	31776	1	31532	5	27974	2	20234	3	14430	3	8756	2	4988	16
SINISCOLA	0	9904	1	21674	0	23860	1	23412	1	20286	2	16674	3	12862	2	9756	1	7152	10			0	10740	0	24108	0	24664	0	23880	4	21344	3	17920	3	13370	3	9172	5	5450	18
SINNAI	0	12468	0	30410	0	32550	0	32480	1	27718	1	20972	2	15734	3	11474	0	8752	7			0	13842	0	32414	3	32764	1	30940	1	27804	6	20862	4	15362	6	10010	2	6072	20
SORSO	0	12092	1	28702	0	32770	0	29438	1	25152	2	21264	3	17692	4	13960	2	10412	12			0	13390	0	31286	0	34068	1	30616	0	25438	4	21524	5	17314	6	12170	1	6902	17
TEMPIO-loiri-enas	0	12684	0	30840	0	35328	0	35252	0	32884	3	29066	1	25094	4	20328	5	16732	13			0	13588	0	32226	1	36808	0	35630	4	31868	3	27592	6	22952	6	17516	5	11622	24
TERRALBA	0	9010	0	21808	1	24302	0	22482	0	19204	2	17304	0	15044	1	12166	2	8798	5			0	9612	0	23368	0	26002	1	23240	1	21034	5	17734	1	14114	3	10526	1	6160	12
TORPE'	0	2360	0	5902	0	6518	1	5594	1	5006	0	4422	0	3938	0	3112	0	2266	2			0	2394	0	6690	1	7502	0	6072	1	5076	0	4288	0	3666	1	2950	1	1862	3
TORTOLI	0	8482	0	20390	0	22688	1	22368	0	19856	2	15442	0	10750	2	7160	0	5150	5			0	9352	0	22272	0	23568	0	21536	1	19020	0	15714	1	11060	1	6322	1	3092	4
URAS	0	2908	0	7052	0	8004	0	6684	0	5982	0	5720	3	5368	0	4712	3	3580	6			0	2992	0	6654	0	8408	0	7170	0	6506	1	6072	0	5294	1	4242	0	2742	2
VILLACIDRO	0	14730	1	34966	0	36608	1	32880	2	28286	2	24440	6	19440	8	14826	3	10746	22			0	15224	0	35836	0	38496	0	33046	2	29520	2	25046	6	19728	2	13720	2	7758	14
AGGIUS-viddalba	0	2720	0	6876	0	7592	1	7488	1	7122	0	6694	0	6078	1	4768	1	3620	4			0	3080	0	7000	0	7902	0	7728	1	6930	1	6250	0	5370	2	4346	1	2920	5
BORORE	0	1998	0	4754	0	5378	0	4938	0	4870	1	4712	0	4208	0	3702	0	3382	1			0	2108	0	5016	0	5418	0	4950	0	4874	0	4262	2	3626	0	2950	1	2510	3
BORTIGALI	0	940	0	2592	0	3074	1	2948	0	3156	0	3322	1	3634	3	3412	1	3202	6			0	1082	0	2808	0	3412	0	3352	0	3098	1	3016	0	2784	0	2854	1	2496	2
LA MADDALENA	0	9396	0	21812	1	24360	1	25334	0	23522	1	20182	10	18590	2	15590	2	13242	16			0	9772	0	22106	0	25168	2	26132	1	24272	1	20378	9	17136	10	12272	5	6796	28
MAMOIADA	0	2582	0	5724	0	6342	0	5546	0	4960	2	4560	0	4114	4	3976	2	3280	8			0	2668	0	5918	0	6332	0	5714	1	4972	0	4426	3	3568	1	2646	1	2362	6
OLBIA-golfo aranci	0	37010	1	84738	2	94492	0	104894	7	93706	8	71184	5	51140	12	34698	11	23566	43			0	38498	2	89400	2	95750	8	102156	6	94098	13	72930	7	51018	17	30540	7	16594	58
OLIENA	0	6976	0	15618	0	16954	0	16038	0	14692	0	13482	1	12084	3	9600	1	7364	5			0	7174	0	16658	0	18312	1	17038	2	15068	1	12796	3	10684	1	8136	1	6254	9
ORGOSOLO	0	4046	0	9814	0	11232	1	9906	0	8300	0	7922	5	7722	3	6196	1	4936	10			0	4474	0	10576	0	12596	1	11750	4	9506	3	7810	1	6716	1	5048	2	4106	12
ORUNE	0	2908	0	7366	0	9160	0	7814	0	5918	0	5368	2	5300	3	4538	4	4384	9			0	2954	0	7170	0	9258	0	8622	2	6628	0	5314	0	4484	1	3706	0	3146	3
PALAU	0	2336	0	5208	0	6050	0	7010	0	6726	0	5302	0	4474	0	3540	0	2796	0			0	2538	0	5496	0	5844	2	7298	1	6748	0	5550	0	4414	3	3240	1	2370	7
SANTA TERESA DI GALLURA	0	3212	0	6758	0	7792	0	9036	1	8542	1	7258	0	6892	3	5788	2	5342	7			0	3172	0	7148	0	7848	0	8518	0	8828	0	7554	3	6384	0	5120	1	3684	4
TRESNURAGHES	0	846	0	2414	0	2842	0	2312	0	2548	0	2726	1	3234	1	3204	0	2890	2			0	904	0	2536	0	2672	0	2468	0	2326	1	2332	1	2708	0	2520	0	2224	2
URZULEI	0	1222	0	3254	0	3888	0	3278	0	2668	0	2682	0	2688	0	2144	0	1886	0			0	1100	0	2708	0	3478	0	3276	0	2650	0	2458	0	2148	1	2110	1	1888	2
ARZACHENA	0	7848	0	18452	0	20342	0	22732	2	20782	1	15954	0	11924	2	8930	1	6828	6			0	8962	0	19766	0	21040	0	22426	1	21640	2	17556	4	12762	4	8670	1	5870	12
FONNI	0	4164	0	9638	0	10956	0	9440	0	8312	1	7962	2	8216	2	7368	1	7016	6			0	4164	0	9522	0	11172	1	10344	2	8780	0	7326	1	6482	2	5752	3	4596	9
LEI	0	478	0	1204	0	1596	0	1230	0	1186	0	1250	0	1272	0	1018	0	924	0			0	538	0	1272	0	1564	1	1522	1	1292	0	1216	0	1096	0	864	0	802	2
SILANUS	0	1904	0	5066	0	5892	0	4880	0	4486	0	4250	1	3954	1	3928	0	3184	2			0	2032	0	5368	0	5972	0	5204	1	4730	0	4296	0	3764	2	3442	0	2756	3
AGLIENTU	0	632	0	1690	0	1972	0	2044	1	1966	0	2040	0	1938	0	1880	0	1872	1			0	808	0	1698	0	1950	0	2160	0	2268	2	2298	0	2204	1	2010	1	1520	4
AIDOMAGGIORE	0	420	0	916	0	1164	0	1164	0	1186	0	1294	0	1332	2	1268	0	928	2			0	398	0	854	0	1122	0	1080	0	1114	0	1144	0	1136	0	1138	0	996	0
ALA' DEI SARDI	0	1740	0	3892	0	4530	0	4028	0	3464	0	3302	0	3290	2	3028	1	2816	3			0	1930	0	4108	0	4888	0	4498	0	4214	2	3814	0	3624	0	3020	1	2580	3
ALBAGIARA	0	164	0	486	0	728	0	484	0	540	1	708	0	772	0	644	0	536	1			0	224	0	474	0	692	0	592	0	578	0	548	0	682	0	672	0	544	0
ALES-curcuris	0	1494	0	4220	0	4278	1	4102	0	3588	0	3346	0	3418	3	3356	1	2722	5			0	1696	0	4304	0	4768	0	4590	0	3980	0	3674	0	3340	0	2888	1	2228	1
ALLAI	0	310	0	872	0	1008	0	820	0	760	1	722	0	856	0	896	0	980	1			0	368	0	926	0	1150	0	898	0	782	0	784	0	726	0	772	0	666	0
ANELA	0	790	0	1528	1	1972	0	1814	0	1626	0	1756	0	2020	1	1822	0	1616	1			0	580	0	1654	0	1814	0	1928	0	1742	0	1618	0	1680	2	1484	0	1278	2
ARBOREA	0	3650	0	8440	0	9390	0	9056	0	7888	0	5958	0	4412	2	3154	0	2640	2			0	3826	0	8838	0	9330	1	8860	1	8040	0	6582	0	4676	2	3008	0	1594	4
ARDARA	0	818	0	1768	0	1850	0	1798	0	1272	0	1130	0	1130	0	1094	0	796	0			0	902	0	1678	0	1874	0	1922	0	1674	0	1314	0	1068	0	1066	0	742	0
ARDAULI	0	836	0	1940	0	2478	0	2276	0	2144	1	2574	0	2938	1	2792	1	2494	3			0	812	0	2180	0	2812	0	2502	0	2496	0	2732	0	2632	1	2420	1	1934	2
ARITZO	0	1300	0	3024	0	3738	0	3454	0	2746	0	2834	1	3332	2	3262	1	3124	4			0	1574	0	3540	0	4348	0	3796	0	3298	1	2470	1	2396	0	2236	1	1792	3
ARMUNGIA	0	360	0	990	1	1480	0	1096	0	1000	0	1300	0	1542	1	1506	0	1216	1			0	334	0	1084	0	1508	0	1576	0	1178	0	1162	0	1408	1	1406	0	1074	1
ARZANA	0	2902	0	6480	0	7786	0	6788	0	5092	0	4704	3	4454	1	4210	1	4276	5			0	2974	0	6726	0	7442	0	6530	1	5070	0	4500	0	3944	1	3538	3	3124	5
ASSOLO	0	324	0	916	0	1198	0	824	0	850	0	918	0	1074	0	960	2	932	2			0	412	0	1158	0	1392	0	978	0	908	0	1044	0	1172	0	1054	0	746	0
ASUNI	0	366	0	1224	0	1446	0	948	0	762	0	854	0	838	0	852	0	760	0			0	390	0	1080	0	1506	0	978	0	822	0	832	0	882	0	818	0	768	0
ATZARA	0	892	0	2722	0	3084	0	2462	0	2306	0	2202	0	2350	0	2114	0	1746	0			0	1160	1	2702	0	3352	0	2912	0	2632	0	2330	0	2170	0	1818	0	1486	0
AUSTIS	0	842	0	2256	0	2590	0	2064	0	1768	0	1678	1	1762	0	1738	1	1360	2			0	852	0	2172	1	2578	0	2302	0	1984	0	1684	1	1504	1	1362	1	1062	3
BADESI	0	1564	0	3446	0	4066	0	3590	0	3492	0	3512	0	3256	0	2480	1	1794	1			0	1588	0	3664	0	4020	0	3858	0	3472	0	3342	0	2918	0	2390	0	1760	0
BALLAO	0	690	0	2368	0	2710	0	1952	0	1814	0	1902	0	2018	0	2024	1	1404	1			0	944	0	2492	0	2888	0	2066	0	1970	0	1888	0	1808	1	1614	1	994	2
BANARI	0	416	0	1196	0	1610	0	1422	0	1298	0	1376	0	1636	0	1536	0	1452	0			0	430	0	1158	0	1716	0	1746	0	1680	0	1490	0	1360	0	1362	0	1156	0
BARADILI	0	48	0	184	0	246	0	214	0	162	0	180	0	260	0	274	0	194	0			0	134	0	206	0	222	0	224	0	204	0	226	0	206	0	234	0	210	0
BARATILI S.PIETRO	0	872	0	2220	0	2586	0	2520	0	2370	0	2144	0	2212	0	1912	0	1306	0			0	1016	0	2430	0	2894	0	2530	0	2442	0	2200	0	1974	0	1512	0	980	0
BARESSA	0	704	0	1734	1	2076	0	1464	0	1440	0	1668	0	1794	0	1636	0	1340	0			0	626	0	1744	0	2206	0	1726	0	1700	0	1936	1	1884	0	1548	0	1242	1
BARISARDO	0	3170	1	8454	0	9502	0	8076	1	7838	1	7332	0	6284	1	4962	0	4264	3			0	3700	0	8974	0	9650	0	7560	0	7136	2	6540	1	5680	0	4054	1	2704	4
BARRALI	0	946	0	2388	0	2634	0	2170	0	1904	0	1688	0	1164	0	960	0	608	0			0	1010	0	2682	0	2960	0	2174	0	1974	0	1834	1	1384	0	998	0	548	1
BARUMINI	0	1166	0	2798	0	3300	0	2604	0	2606	0	2564	0	2676	0	2238	2	1904	2			0	1176	0	3088	0	3632	0	2944	0	2886	1	2770	0	2678	0	2068	0	1410	1
BAULADU	0	550	0	1270	0	1384	0	1330	0	1202	0	1170	0	1248	0	1148	1	1010	1			0	736	0	1324	0	1526	0	1262	0	1276	0	1108	0	1100	0	868	1	458	1
BAUNEI	0	3290	0	7988	0	9522	0	8368	0	7990	1	7620	2	7012	1	5622	0	5202	4			0	3472	1	8442	1	9418	0	8588	0	7876	0	7200	1	6096	1	4568	0	3516	2
BELVI'	0	686	0	1620	0	1900	0	1512	0	1396	0	1230	0	1328	1	1168	0	958	1			0	680	0	1736	0	2162	0	1894	0	1356	0	1218	0	1248	0	1096	1	884	1
BENETUTTI	0	1880	0	4418	0	4904	0	4642	0	4076	1	3796	0	3872	4	3712	1	3484	6			0	1902	0	4968	0	5642	0	5234	1	4156	1	3522	1	3422	0	3090	3	2204	6
BERCHIDDA	0	2404	0	5932	0	6980	0	6730	0	5880	1	5914	1	6080	1	5506	2	5058	5			0	2586	0	6490	0	7198	0	6994	1	6120	0	5680	1	5498	1	4722	1	3436	4
BESSUDE	0	382	0	774	0	1006	0	1020	0	1156	0	998	0	1042	1	964	0	1216	1			0	312	0	668	0	834	0	884	0	894	0	876	0	948	0	932	0	754	0
BIDONI'	0	64	0	266	0	406	0	324	0	318	0	356	0	376	0	376	0	396	0			0	144	0	378	0	562	0	382	0	284	0	338	0	410	0	430	1	376	1
BIRORI	0	402	0	1030	0	1208	0	976	0	1126	0	986	0	818	1	642	0	508	1			0	400	0	1060	0	1154	0	980	0	1018	0	992	0	682	0	586	0	452	0
BITTI	0	3026	0	7260	0	9078	0	8484	0	7196	2	7150	1	7380	0	6788	1	6596	4			0	3246	0	7086	1	8884	0	8940	1	7588	1	6596	1	6090	1	5270	2	4490	6
BOLOTANA	0	2612	1	6930	0	7698	1	7210	1	6708	0	6914	0	6444	0	5934	2	5226	4			0	2964	0	6788	0	7700	0	7126	0	6672	1	6562	2	5638	1	4898	2	4004	6
BONARCADO	0	1428	1	3362	0	3882	0	3156	0	2974	0	2866	1	2934	1	2672	1	2174	3			0	1536	0	3648	0	4198	0	3742	0	3076	0	2954	0	2810	0	2544	0	1842	0
BONNANNARO	0	920	0	2214	0	2506	0	2288	1	2238	1	2480	0	2528	0	2366	0	2238	2			0	810	0	2302	0	2294	0	2064	0	2078	0	2276	0	2238	4	1880	1	1340	5
BONO	0	4052	0	9192	0	9686	0	8174	0	7220	1	6620	2	6452	0	5720	0	4894	3			0	4088	1	8856	1	9536	0	8166	0	7594	0	6426	0	5482	0	4368	1	3136	1
BONORVA	0	3700	0	8582	0	10472	0	9338	0	8226	2	7726	1	8206	1	7834	0	6938	4			0	3524	0	8620	0	10704	0	9822	1	8710	1	8426	0	7774	3	6884	1	5090	6
BORONEDDU	0	104	0	338	0	406	0	346	0	374	0	406	0	434	0	346	1	266	1			0	134	0	320	0	420	0	336	0	402	0	472	0	378	0	322	0	256	0
BORTIGIADAS	0	544	0	1644	0	2128	0	1958	0	1676	0	1910	0	2016	0	1914	0	1760	0			0	694	0	1798	0	2174	0	1996	0	1836	0	1880	0	2018	0	1740	0	1436	0
BORUTTA	0	246	0	538	0	876	0	784	0	622	1	674	0	868	0	822	0	740	1			0	184	0	528	0	788	0	710	0	620	0	670	1	732	0	758	0	652	1
BOTTIDDA	0	584	0	1592	0	1804	0	1576	0	1434	0	1452	0	1522	0	1308	1	1308	1			0	722	0	1834	0	1766	0	1620	0	1482	0	1470	0	1404	1	1222	0	954	1
BUDDUSO'-padru	0	5672	0	12824	0	13932	1	12946	0	11486	1	10574	1	9566	6	8160	1	7372	10			0	6340	0	13824	0	15132	1	14682	1	12646	1	10462	3	8940	5	7408	5	6070	16
BUGGERRU	0	950	0	2466	0	2902	0	2532	0	2358	0	2234	0	2172	1	2038	0	1556	1			0	772	0	2586	0	2886	0	2404	0	2182	0	2024	1	2004	0	1698	1	1060	2
BULTEI	0	950	0	2012	0	2428	0	2428	0	2444	2	2614	0	3068	0	3110	1	2900	3			0	1068	0	2328	0	2886	0	2722	0	2482	0	2512	0	2654	2	2334	1	2196	3
BULZI	0	352	0	1122	0	1474	1	1364	0	1276	0	1384	0	1426	0	1088	0	786	1			0	446	0	1340	0	1702	0	1560	1	1298	0	1352	0	1252	1	1108	0	710	2
BURCEI	0	2746	0	6838	0	7518	0	6234	1	5260	0	4638	0	4382	0	3330	0	2626	1			0	3208	0	7292	0	7628	1	6440	0	5544	0	4698	0	4106	0	3180	0	2196	1
BURGOS	0	1108	0	2358	0	2656	0	2316	0	1830	0	1890	0	1980	0	1752	0	1418	0			0	938	0	2474	0	2970	0	2614	0	2144	0	1844	0	1650	0	1450	0	1122	0
BUSACHI	0	1270	0	3220	0	3746	0	3330	0	3140	0	3404	1	3764	0	3936	1	3880	2			0	1070	0	2948	0	4132	1	3592	0	3312	0	3136	0	3380	3	3274	0	2766	4
CALASETTA	0	2056	0	4936	0	5570	1	5496	1	5194	0	5046	0	4818	0	4468	2	3552	4			0	2172	0	5286	0	5896	0	5416	0	4912	0	4530	1	4380	0	3800	1	2838	2
CARGEGHE	0	440	0	1156	0	1318	0	1292	0	1140	0	1052	0	980	0	974	0	770	0			0	578	0	1294	0	1496	0	1386	0	1210	0	1074	0	974	0	906	0	636	0
CARLOFORTE	0	4446	0	10968	0	13198	0	12902	0	12258	0	12194	3	12526	3	11836	2	10326	8			0	4748	0	11644	1	14190	1	13882	0	11930	1	11598	0	11306	4	10114	5	7724	11
CHEREMULE	0	336	0	778	0	1090	0	1030	0	988	0	1042	0	1186	1	1166	0	1080	1			0	358	0	872	0	1104	0	1054	0	1014	0	994	0	876	0	976	0	844	0
CHIARAMONTI	0	1800	0	4222	1	4748	0	4038	0	3524	0	3632	0	3544	0	3270	1	2514	1			0	1684	0	4080	0	4800	0	4448	0	3828	0	3488	4	3334	1	2930	3	1870	8
CODRONGIANOS	0	1142	1	2468	0	2600	0	2772	0	2468	0	2190	0	1772	0	1510	0	1320	0			0	1024	0	2716	0	2806	0	2632	0	2516	0	2164	0	1880	0	1560	1	1370	1
COLLINAS	0	830	0	1792	0	2042	0	2042	0	1860	0	2014	0	1946	0	1826	0	1490	0			0	726	0	2150	0	2440	0	2172	1	1998	0	2028	1	2058	1	1738	1	1428	4
COSSOINE	0	654	0	1768	0	2090	0	1772	0	1736	1	1850	0	2016	0	2016	0	1946	1			0	846	0	2186	0	2430	0	2060	0	1978	0	2058	0	2012	1	1966	0	1474	1
CUGLIERI	0	2094	0	5524	0	6586	0	5848	1	6130	0	6294	2	7260	1	6876	0	6760	4			0	2342	0	5864	0	6796	0	5894	0	5592	0	6126	0	6516	0	5804	2	4292	2
DECIMOMANNU	0	5876	0	14500	0	15940	0	15148	0	13442	1	10424	2	7562	1	5176	2	3732	6			0	6386	1	15622	0	16410	0	15098	1	13362	0	10374	2	7570	0	4500	2	2402	5
DECIMOPUTZU	0	3864	0	9472	0	10418	1	9154	2	8002	1	6454	0	5252	1	3720	1	2412	6			0	4322	0	9704	0	10318	0	9388	0	7956	1	6760	1	5254	2	3428	0	2186	4
DESULO	0	2920	0	7068	0	8640	0	7008	0	5934	0	5896	0	6058	3	5114	1	4476	4			0	3076	0	7272	0	8732	1	7602	0	5938	0	4968	5	4422	2	3570	4	2898	12
DOLIANOVA	0	6624	0	15754	1	18090	2	16980	4	15426	1	13098	1	10978	3	8944	2	7128	13			0	7452	0	18104	1	19600	0	17006	1	15244	2	13580	1	11052	3	8422	3	5662	10
DOMUSDEMARIA	0	1112	0	2920	0	3570	0	3258	0	2810	0	2454	0	1894	0	1596	0	1220	0			0	1098	0	3156	0	3714	0	3534	1	3396	0	2822	0	2242	0	1552	1	1030	2
DONORI	0	2090	0	4784	0	5176	0	4610	0	3960	1	3108	1	2594	0	2074	0	1598	2			0	2084	0	5240	1	5466	1	4866	0	4082	0	3576	0	2736	2	1968	0	1240	3
DUALCHI	0	574	0	1546	0	1660	0	1514	0	1564	0	1530	0	1378	0	1308	0	1230	0			0	700	0	1636	0	1606	0	1442	1	1502	0	1516	0	1384	0	1176	0	812	1
ELINI	0	556	0	1302	0	1294	0	1086	0	976	1	800	1	750	0	680	0	688	2			0	484	0	1194	0	1226	0	1094	0	876	0	820	0	724	0	642	0	420	0
ESCALAPLANO	0	2412	1	6460	0	7158	0	5080	0	4466	2	4480	1	4266	0	3494	0	2916	3			0	2578	0	7476	0	7824	0	5526	0	4760	1	4304	1	4198	0	3436	1	2896	3
ESCOLCA	0	678	0	1422	0	1732	0	1362	0	1272	0	1278	0	1282	0	1154	0	910	0			0	596	0	1608	0	1950	0	1464	0	1386	0	1366	0	1424	1	1152	0	892	1
ESPORLATU	0	380	0	1052	0	1158	0	1042	0	812	0	866	2	876	1	846	0	796	3			0	338	0	1002	0	1188	0	1050	0	912	0	866	0	768	0	744	0	636	0
ESTERZILI	0	756	0	2082	0	2578	0	2058	0	1886	0	1782	0	1910	0	1844	0	1420	0			0	806	0	2098	0	2380	0	1762	0	1850	0	1718	0	1686	0	1610	1	1156	1
FLORINAS	0	1224	0	2758	0	3266	0	3172	0	2830	0	2772	0	2772	1	2752	0	2610	1			0	1242	0	3148	0	3602	0	3690	1	3066	0	2746	0	2366	0	2376	0	1788	1
FLUMINIMAGGIORE	0	2720	0	6778	0	8244	0	7086	0	6130	0	5632	0	5516	0	4888	0	3528	0			0	2752	0	6432	0	7782	0	7094	0	6508	3	5662	1	5136	0	4122	1	2422	5
FLUSSIO	0	340	0	1110	0	1178	0	1006	0	982	0	1022	0	1122	0	1064	0	918	0			0	410	0	1016	0	1166	0	872	0	766	1	796	0	826	0	906	0	646	1
FORDONGIANUS	0	918	0	2156	0	2626	0	2198	1	1844	0	1840	0	2206	2	2130	1	1912	4			0	912	0	2466	0	2728	0	2484	0	2020	1	1888	1	1970	0	2042	1	1724	3
FURTEI	0	1464	0	3606	0	4152	1	3782	0	3402	0	3066	0	2870	0	2498	0	1904	1			0	1584	0	4092	0	4392	0	3970	1	3504	0	3164	0	2758	0	2076	0	1306	1
GADONI	0	912	0	2260	0	2662	0	2268	0	2106	0	2052	0	2106	1	1892	1	1500	2			0	954	0	2352	0	2734	0	2250	0	2084	0	1992	0	1880	1	1580	0	1118	1
GAIRO-Cardedu	0	3008	1	6586	0	6942	0	6538	0	5782	0	5220	0	4842	3	3816	1	3178	4			0	2800	1	6916	0	7950	0	6830	0	5812	1	5064	2	4388	0	3332	1	2662	4
GAVOI-lodine	0	2998	0	6784	0	8090	0	7762	1	6890	0	6188	0	5830	1	4824	1	4532	3			0	3238	0	7282	1	8830	0	8432	0	7118	3	6040	1	4938	1	3426	1	2208	6
GENONI	0	652	0	2060	0	2256	0	1686	0	1674	0	1936	1	2160	1	2362	2	2320	4			0	698	0	2112	0	2654	0	2224	1	1952	0	2074	0	2054	0	1736	0	1226	1
GENURI	0	284	0	760	0	934	0	728	0	730	0	748	0	844	0	882	0	650	0			0	290	0	916	0	1074	0	852	0	890	0	950	0	914	0	788	1	608	1
GERGEI	0	1230	0	3234	0	3762	0	2818	0	2466	0	2750	0	2960	0	2616	0	2346	0			0	1240	0	3418	0	3966	0	2860	0	2750	0	3050	1	3192	2	2634	0	1634	3
GESICO	0	810	0	2428	0	3126	0	2350	0	1690	0	1574	0	1446	0	1298	2	1076	2			0	914	0	2386	0	2922	0	2294	0	2158	0	1750	0	1658	0	1352	0	840	0
GESTURI	0	1140	0	2968	0	3380	0	2786	0	2440	0	2410	1	2444	0	2212	0	1718	1			0	1312	0	3334	0	3582	0	2838	0	2730	0	2720	0	2614	0	2192	0	1704	0
GIAVE	0	462	0	1182	0	1442	0	1130	0	1244	0	1228	0	1600	0	1884	0	2234	0			0	506	0	1244	0	1388	0	1336	0	1244	1	1356	0	1448	3	1534	0	1192	4
GIBA-masainas-piscinas	0	3982	0	10168	0	12142	0	10702	1	9176	2	8042	1	7166	2	5628	0	4036	6			0	3902	0	10174	0	11982	0	10496	0	9120	1	7802	2	6964	2	6056	2	3962	7
GIRASOLE	0	950	0	1844	0	1862	1	1800	0	1718	1	1116	0	756	0	636	0	510	2			0	832	0	1976	0	1846	1	1720	0	1820	0	1272	0	826	0	546	0	364	1
GONI	0	486	0	1378	0	1566	0	1152	0	938	0	856	0	880	0	820	0	592	0			0	510	0	1468	0	1716	0	1436	0	1146	0	938	0	786	0	754	0	494	0
GONNESA	0	4456	0	11010	0	12754	0	12466	0	10638	0	8996	1	7584	1	6088	0	4574	2			0	5080	0	11912	0	13388	0	13188	0	11276	1	9300	0	6974	0	5196	1	2846	2
GONNOSCODINA	0	384	0	1098	0	1270	0	1072	0	978	0	934	0	976	0	920	0	660	0			0	424	0	1146	0	1392	0	1042	0	1040	0	1040	0	992	0	870	0	618	0
GONNOSFANADIGA	0	6106	0	15476	0	17090	0	14776	0	13574	1	12750	1	11840	0	10234	1	8526	3			0	6136	1	16276	0	18414	0	15576	3	13686	3	12268	1	10466	3	8314	1	4830	11
GONNOSNO'	0	814	0	1978	0	2078	0	1860	1	1654	0	1712	0	1726	0	1478	0	1318	1			0	786	0	2236	0	2476	0	1998	0	1856	0	1816	1	1838	1	1354	0	992	2
GONNOSTRAMATZA	0	894	1	2180	0	2262	0	1720	0	1654	0	1576	1	1562	0	1442	0	1082	1			0	886	0	2340	0	2740	0	2102	0	1856	0	1656	0	1526	0	1160	0	690	0
GUAMAGGIORE	0	980	0	2572	0	2996	0	2372	0	1878	0	1824	1	1708	1	1450	0	956	2			0	938	0	2472	0	2928	0	2488	0	2122	0	1824	1	1864	0	1452	0	868	1
GUASILA	0	2552	0	6600	0	7962	0	6670	0	5696	0	4972	3	4668	2	4328	2	3436	7			0	2752	0	7070	1	7686	0	6600	1	5942	0	4954	0	4440	1	3574	0	2250	2
GUSPINI	0	11402	0	29598	0	33472	0	29368	1	26072	1	23502	0	20048	3	15834	3	11326	8			0	12648	0	30574	0	34544	0	29472	1	26182	1	23080	4	18734	4	13624	4	7142	14
ILBONO	0	2200	0	4848	0	5498	0	4988	0	4726	0	4402	1	4100	0	3378	1	2594	2			0	2086	0	5516	0	6208	0	5188	0	4582	0	3902	2	3316	0	2630	0	1744	2
ILLORAI	0	1106	0	2668	0	3016	0	2316	0	2216	0	2270	0	2340	0	2060	1	1686	1			0	998	0	2800	0	2900	0	2356	1	2206	0	2000	0	1962	0	1588	1	1284	2
ISILI	0	2644	0	7182	0	7878	0	7372	1	6288	1	5508	3	4474	2	3974	1	3348	8			0	2538	1	7032	0	7400	0	6972	0	6336	1	5718	2	4716	2	3350	0	2022	5
ITTIREDDU	0	388	0	1116	0	1390	0	1110	0	1010	0	1084	1	1102	0	1002	0	1030	1			0	646	0	1266	0	1476	0	1330	0	1178	0	1118	1	988	0	918	1	776	2
ITTIRI	0	7838	0	18580	0	21136	0	19452	0	17698	1	15648	5	14246	7	11882	1	10258	14			0	9128	0	20916	0	22662	1	20492	2	17866	1	15628	3	13696	3	10828	0	7788	10
LACONI	0	1870	0	5134	0	5942	0	4986	0	4474	0	4156	0	4096	1	3580	0	3166	1			0	2196	0	5022	0	5840	0	5380	0	4910	1	4406	3	3714	1	3366	2	2782	7
LAERRU	0	898	0	2076	0	2586	0	2336	0	1946	0	1922	0	1862	0	1774	0	1338	0			0	1010	0	2192	0	2782	0	2192	1	2068	0	1920	0	1796	1	1514	1	1294	3
LANUSEI	0	5616	2	14540	0	15990	0	14910	0	12580	0	10492	3	8510	2	6540	1	5314	6			0	6556	0	15244	2	16348	1	14554	2	12288	0	10078	0	7364	1	5112	0	3278	4
LASPLASSAS	0	254	0	640	0	582	0	538	0	490	0	510	0	522	1	542	0	464	1			0	232	0	558	0	710	0	562	0	592	0	516	0	510	0	476	0	362	0
LOCERI	0	1180	0	3040	0	3566	0	2840	0	2602	0	2710	3	2654	0	2408	2	2204	5			1	1398	0	3112	0	3556	0	2820	0	2404	0	2384	0	2256	0	2024	0	1386	0
LOCULI	0	494	0	1410	0	1572	0	1196	0	882	0	886	0	746	0	610	1	346	1			0	446	0	1378	0	1690	0	1430	0	1138	0	996	1	734	1	586	0	532	2
LODE'	0	1618	0	4952	1	6466	0	5058	0	4394	0	4704	1	4822	0	4230	1	2968	2			0	1902	1	5278	1	6544	0	5298	0	4592	0	4618	0	4444	0	3798	2	2918	2
LOTZORAI	0	1930	0	4394	0	4832	0	4558	1	4156	0	3300	0	2610	0	1930	0	1570	1			0	1722	0	4672	0	4670	0	4296	1	4014	1	3396	2	2670	0	1732	0	1210	4
LULA	0	1358	0	3256	0	4108	0	3550	0	2994	1	3056	0	3276	0	3072	1	2246	2			0	1496	0	3936	0	4688	0	4196	0	3444	0	3018	0	2890	0	2376	2	1950	2
LUNAMATRONA	0	1434	0	3724	0	4258	1	3738	0	3598	1	3362	0	3176	0	2944	0	2614	2			0	1460	0	3892	0	4316	0	3832	0	3700	0	3412	1	3072	1	2412	0	1540	2
LUOGOSANTO	0	1384	0	3330	0	3926	1	3586	0	3442	0	3420	1	3616	1	3242	1	2908	4			0	1348	0	3108	0	3994	0	4074	0	3550	0	3412	1	3570	0	3072	1	2146	2
LURAS	0	2208	0	5210	0	5822	0	5526	0	5248	1	4954	2	4700	5	4080	1	3094	9			0	2416	0	5586	1	6516	1	5978	1	5138	0	4506	0	4220	2	3562	0	2386	4
MAGOMADAS	0	354	0	866	0	1094	1	840	0	1078	0	1338	0	1468	0	1278	1	1176	2			0	296	0	922	0	1106	0	882	0	834	1	1104	0	1268	0	1132	0	810	1
MANDAS	0	1932	0	5098	0	6074	1	5256	0	4562	0	4366	1	4236	2	4042	0	3540	4			0	2144	0	5492	0	6338	1	5746	0	5124	1	4656	3	3908	0	3474	1	2934	6
MARA	0	720	0	1850	0	2144	0	1506	2	1590	0	1696	1	1734	1	1494	0	1402	4			0	758	0	1848	0	2168	0	1528	0	1516	1	1594	0	1792	0	1400	0	926	1
MARRUBIU	0	4386	0	10660	0	11274	0	10276	0	9288	1	8052	1	7028	2	5564	0	3586	4			0	4432	0	10698	1	11758	0	10792	0	10192	3	8774	4	7260	0	5046	2	2746	9
MARTIS	0	454	0	1112	0	1386	0	1188	0	1178	0	1242	0	1364	0	1252	0	982	0			0	422	0	1288	0	1562	1	1360	0	1242	0	1372	0	1262	0	1292	0	862	1
MASULLAS	0	878	0	2352	0	3016	0	2532	0	2026	0	1866	0	2080	0	1964	1	1528	1			0	1264	0	3166	0	3560	1	2794	0	2456	0	2288	0	2008	2	1658	1	994	4
MEANA SARDO	0	1624	0	3948	0	4748	1	4068	0	3942	2	3990	1	4054	1	3534	1	2952	6			0	1702	0	4356	0	5218	0	4090	0	3848	0	3572	1	3690	0	3246	1	2688	2
MILIS	0	1430	0	3650	0	3988	0	3400	0	3112	0	2980	0	2736	0	2328	0	2342	0			0	1416	0	3530	0	3592	0	3298	1	3070	0	2764	0	2374	1	1854	2	1430	4
MODOLO	0	42	0	236	0	374	0	352	0	352	0	396	0	590	0	638	0	554	0			0	158	0	262	0	350	0	280	0	260	0	314	0	460	0	422	0	508	0
MOGORELLA	0	364	0	1030	0	1188	0	886	0	766	0	912	0	1064	0	940	0	800	0			0	484	0	1208	0	1392	0	1108	0	856	0	932	0	1022	0	838	0	796	0
MOGORO	0	3890	0	10526	0	11970	1	10308	0	8974	1	8502	0	7676	2	6708	1	4636	5			1	4670	0	10864	0	12000	1	10282	0	9636	0	9274	3	7970	4	6256	1	3730	9
MONASTIR	0	4078	0	9840	0	10862	1	10200	0	9230	1	7772	0	5714	0	4332	0	3150	2			0	4082	0	10130	0	10964	0	9864	0	9106	0	7766	0	5980	2	3956	1	2512	3
MONTELEONE ROCCA DORIA	0	98	0	310	0	332	0	306	0	230	0	308	0	332	0	308	0	240	0			0	122	0	296	0	384	0	308	0	228	0	294	0	286	0	274	0	260	0
MONTI	0	2104	0	5160	0	5838	0	5604	0	4614	1	4296	0	4160	0	3566	0	2776	1			0	2222	2	5220	0	6182	0	5832	0	5188	1	4594	1	3858	2	3218	0	2216	4
MONTRESTA	0	452	0	1456	0	2046	0	1452	0	1362	0	1562	0	1704	1	1528	0	1106	1			0	602	0	1938	0	2122	0	1430	0	1278	0	1456	0	1436	0	1416	0	954	0
MORES	0	1604	0	3984	0	4742	0	4396	0	3778	0	3846	1	4332	1	3816	1	3506	3			0	1874	0	4074	0	4792	0	4442	0	3930	2	3666	0	3688	0	3198	0	2312	2
MORGONGIORI	0	788	0	2066	0	2304	0	1834	0	1552	1	1646	0	1648	0	1660	0	1296	1			0	692	0	2362	0	2718	0	2404	0	1990	1	1870	0	1760	1	1578	0	1114	2
MURAVERA-castiadas	0	4528	0	10560	0	11984	0	11978	0	11080	1	9842	0	7954	1	6250	0	4596	2			0	4912	0	12268	1	13516	0	12112	0	11184	0	9624	0	7564	1	5464	0	3606	1
MUROS	0	786	0	1700	0	1798	0	1648	1	1544	0	1374	0	968	0	732	2	702	3			0	698	0	1620	0	1784	0	1726	0	1462	0	1158	0	908	0	776	0	464	0
MUSEI	0	1144	0	3148	0	3566	0	3414	0	2978	0	2358	0	1726	0	1360	0	802	0			0	1220	0	3466	0	3814	0	3386	0	3222	1	2552	1	1704	1	1402	0	850	3
NARBOLIA	0	1400	0	3168	0	3742	0	3724	0	3270	0	2726	0	2650	1	2440	0	2144	1			0	1382	0	3688	1	3990	1	3750	1	3354	0	2816	0	2516	0	2120	1	1446	3
NARCAO	0	3014	0	7572	0	8646	0	7598	0	6144	0	5182	0	4640	1	4066	1	2930	2			0	3464	0	8500	0	8844	1	7934	0	7000	0	5674	2	4630	3	3612	1	2584	7
NEONELI	0	654	0	1476	0	1636	1	1608	0	1608	2	1556	0	1546	0	1434	0	1270	3			0	610	0	1490	0	1806	0	1708	0	1638	0	1568	0	1516	0	1316	0	1022	0
NORAGUGUME	0	254	0	696	0	740	0	732	0	696	0	762	0	854	0	754	0	888	0			0	396	0	826	0	976	0	868	0	852	0	798	0	674	0	628	0	584	0
NORBELLO	0	780	0	1944	0	2434	0	2446	0	2462	0	1960	1	1776	0	1642	0	1296	1			0	876	0	2394	0	2454	0	2426	0	2398	0	2144	1	1592	0	1284	0	946	1
NUGHEDU SAN NICOLO'	0	406	0	1292	0	1620	0	1360	0	1254	0	1480	1	1492	3	1356	0	1144	4			0	516	0	1266	0	1606	0	1572	0	1204	1	1306	0	1416	0	1236	0	960	1
NUGHEDU SANTA VITTORIA	0	952	0	1904	0	2450	0	2230	0	1898	1	1928	0	2224	0	2112	0	1822	1			0	968	0	2154	0	2432	0	2094	0	2006	0	1824	1	1802	0	1614	1	1228	2
NULE	0	1698	0	3454	0	4004	0	3758	0	3218	2	2916	0	2924	2	2608	2	2212	6			0	1590	0	3384	0	3876	0	3768	0	3354	0	2856	0	2368	2	1892	3	1558	5
NULVI	0	2680	0	6520	0	7634	0	6414	0	5658	0	5274	1	5188	1	4552	2	3424	4			0	2724	0	6638	0	7886	0	6996	1	6038	0	5138	0	4540	1	3896	0	2534	2
NURACHI	0	1364	0	3282	0	3700	0	3212	0	2944	0	2542	0	2536	0	2144	0	1766	0			0	1330	0	3286	0	3540	1	3250	0	3076	0	2724	0	2430	1	2026	0	1322	2
NURAGUS	0	714	0	1952	0	2170	0	1918	0	1706	0	1744	1	1930	0	1780	0	1340	1			0	976	0	2310	0	2602	0	2130	0	1918	0	1814	1	1830	0	1494	0	1148	1
NURALLAO	0	1352	0	3606	0	3998	0	2916	0	2486	0	2402	0	2310	0	1928	0	1496	0			0	1198	0	3134	0	3984	0	3092	1	2820	0	2572	0	2098	0	1802	1	1196	2
NURAMINIS	0	2590	0	5906	0	6708	0	6650	0	6284	1	5300	1	4684	0	3880	0	3250	2			0	2758	0	6506	0	7494	1	6916	1	6362	0	5406	1	4532	1	3444	0	2264	4
NURECI	0	298	0	980	0	1294	0	800	0	736	0	928	0	1034	1	968	0	840	1			0	280	0	940	0	1122	0	860	0	814	0	940	0	914	0	726	0	722	0
NURRI	0	2080	0	5728	1	6954	0	5496	0	4436	0	4396	0	4314	0	3892	1	3504	1			0	2528	1	6248	0	7432	0	5884	1	5050	0	4784	1	4548	0	3712	1	2646	3
NUXIS	0	1372	0	3770	0	4458	0	3728	0	3200	0	3086	2	2870	0	2480	1	2068	3			0	1532	0	3800	0	4278	0	3804	0	3460	0	3218	2	2792	2	2424	0	1720	4
OLLASTRA SIMAXIS	0	1116	0	2624	0	3068	0	2506	0	2262	0	2148	1	1948	1	1794	0	1242	2			0	1090	0	2884	0	3206	0	2568	1	2414	1	2372	0	2080	1	1666	0	1096	3
OLLOLAI	0	1468	0	4148	0	4544	0	3722	0	3144	0	3082	1	3226	0	2810	0	2428	1			0	1492	0	4096	0	4816	1	4060	0	3410	0	2644	1	2318	1	1900	0	1702	3
OLMEDO	0	2364	0	5370	0	5952	0	5834	0	5406	0	4338	1	3354	1	2418	0	1778	2			0	2410	0	5766	0	6168	0	5820	0	5514	0	4538	1	3500	1	2288	0	1050	2
OLZAI	0	856	0	1920	0	2368	0	1910	2	2022	0	2108	0	2338	0	2272	0	1830	2			0	1158	0	2466	0	3018	0	2480	0	2262	0	2028	1	1910	1	1676	0	1108	2
ONANI'	0	556	0	1354	0	1420	0	1320	0	1222	1	924	0	846	0	678	0	558	1			0	762	0	1512	0	1620	0	1444	0	1388	0	1060	0	766	0	592	1	478	1
ONIFAI	0	592	0	1396	0	1794	0	1588	0	1420	0	1428	0	1360	1	1078	0	794	1			0	602	0	1504	0	2012	0	1722	0	1392	0	1428	1	1236	2	1088	0	898	3
ONIFERI	0	1016	0	1974	0	2218	1	2018	0	1690	0	1526	0	1578	0	1424	0	1400	1			0	1288	0	2394	0	2768	0	2350	1	1974	0	1474	0	1254	1	1110	0	970	2
ORROLI	0	2620	0	6856	0	7834	0	6350	1	5030	1	4876	0	4216	0	4086	1	3844	3			0	2720	0	7104	0	8350	1	6770	0	5452	1	5060	2	4360	1	3600	1	3318	6
ORTACESUS	0	852	0	1744	0	2166	0	1930	0	1570	0	1464	0	1326	0	1150	0	1100	0			0	796	0	2066	0	2388	0	2496	1	2072	0	1566	0	1242	0	1126	1	872	2
OSCHIRI	0	3120	0	7712	0	8590	0	7850	0	7104	0	7104	1	6780	2	5582	0	4968	3			0	3188	0	7588	0	8732	0	8210	0	7520	0	7330	1	6392	0	5156	1	4130	2
OSIDDA	0	280	0	678	0	776	0	498	0	480	0	480	0	630	0	648	0	560	0			0	254	0	544	0	640	0	560	1	540	0	468	1	508	1	476	0	484	3
OSINI	0	644	0	1870	0	2446	0	2330	0	1996	0	2056	2	2282	0	2022	1	1846	3			0	996	0	2282	0	2956	0	2538	0	2070	0	1828	1	1678	0	1644	0	1578	1
OSSI	0	5214	0	12546	0	14166	0	12776	1	11116	2	8936	1	7650	2	6048	1	4650	7			0	5400	0	13192	0	14306	0	13074	1	11212	0	9394	2	7162	2	5312	1	3660	6
OTTANA	0	2452	0	5970	0	6302	0	5890	0	5124	0	4252	1	3252	1	2530	0	2174	2			0	2850	0	6782	0	6748	1	6032	1	5134	0	4256	0	3056	1	2200	0	1456	3
OZIERI-chilivani	0	10670	1	24992	0	27570	0	25274	1	22338	3	19834	7	16958	4	14100	4	11936	19			0	11674	1	26514	0	28122	0	25584	7	22214	3	19436	4	15768	9	11102	3	7252	26
PABILLONIS	0	2886	0	7946	0	8826	1	6792	0	5160	0	4566	1	4110	0	3442	0	2770	2			0	3124	0	7324	1	8568	0	7276	0	6158	0	4934	0	4156	0	3044	1	1860	1
PADRIA	0	486	0	1558	0	1834	0	1452	0	1516	0	1820	0	2194	1	2270	2	2224	3			0	450	0	1544	0	1886	0	1678	0	1524	0	1800	0	2006	0	1856	0	1644	0
PALMAS ARBOREA	0	1330	0	2938	0	2986	0	2942	0	2436	0	1850	0	1450	0	1230	1	960	1			0	1212	0	2732	0	3112	0	2686	0	2512	0	2024	0	1642	0	1142	0	650	0
PAU F zero	0	364	0	1056	0	1208	0	730	0	666	0	798	0	772	0	666	0	536	0			0	192	0	604	0	926	0	772	0	706	0	870	0	898	0	804	0	590	0
PAULI ARBAREI	0	548	0	1666	0	1760	0	1420	0	1256	1	1186	0	1158	0	972	0	762	1			0	592	0	1960	0	2024	0	1582	0	1366	0	1326	0	1198	0	1006	0	522	0
PERDASDEFOGU	0	2302	1	5418	0	6074	0	5512	0	4554	0	4204	0	3704	1	2924	0	2568	1			0	2728	1	5836	0	7086	0	7022	0	5238	0	3994	0	3384	1	2656	0	2302	1
PERDAXIUS	0	1152	0	3312	0	3610	0	3242	0	2694	1	2394	0	1950	0	1790	0	1410	1			0	1444	0	3462	0	4210	0	3258	0	2862	0	2584	0	2108	0	1704	0	1318	0
PERFUGAS-erula	0	2574	0	6126	0	7198	1	6970	0	6244	0	5412	1	5126	0	4430	0	3694	2			0	2918	1	6152	0	6924	0	6916	0	6624	0	5846	1	5210	1	4550	0	3430	2
PIMENTEL	0	1098	0	2688	1	3112	0	2602	0	2256	0	2076	0	1812	0	1436	0	1028	0			0	1414	0	3022	0	3276	0	2544	0	2546	1	2224	0	1880	0	1338	0	772	1
POMPU	0	348	0	798	0	890	0	656	1	652	0	554	0	404	0	412	0	266	1			0	284	0	664	0	864	0	614	0	652	0	520	0	494	0	350	0	302	0
PORTOSCUSO	0	4990	0	13054	0	14348	2	13866	0	12222	0	9772	0	7084	1	5092	2	3804	5			0	5362	0	13108	1	14490	1	13890	1	12480	1	10066	0	7150	2	4738	1	2600	6
POSADA	0	1540	0	4248	1	4724	0	4474	0	3894	0	3568	2	2968	1	1892	1	1372	4			0	1806	0	4556	0	4884	0	4536	0	4100	0	3742	1	3092	0	1974	1	1298	2
POZZOMAGGIORE	0	2124	0	5322	0	6502	0	6038	0	5730	0	5742	1	6750	1	6624	2	6578	4			0	2248	0	5754	0	6814	0	6246	1	5960	2	5814	1	5708	0	5172	0	4176	4
PULA	0	5348	0	12638	1	14318	0	13748	0	12282	1	9996	2	7822	2	5372	0	4136	5			0	5630	0	13574	0	14996	0	13966	1	13242	1	10764	3	7932	1	5296	0	3040	6
PUTIFIGARI	0	702	0	1508	0	1682	0	1710	0	1366	1	1052	2	980	0	896	0	790	3			0	634	0	1774	0	1862	0	1740	1	1408	0	1170	0	942	1	832	0	596	2
RIOLA SARDO	0	1738	0	4204	0	4624	0	4352	1	4222	1	3744	1	3566	0	3062	0	2514	3			0	1772	0	4656	0	5446	0	4616	0	4326	0	3992	1	3372	1	2630	1	1582	3
ROMANA	0	512	0	1324	0	1502	0	1204	0	1112	0	1216	0	1290	1	1230	0	1006	1			0	460	0	1248	0	1570	0	1402	1	1246	0	1202	0	1084	1	1052	0	998	2
RUINAS	0	556	1	2036	0	2116	0	1526	0	1486	0	1820	0	1944	1	1926	0	1506	1			0	642	0	1808	0	2094	0	1428	0	1432	0	1544	0	1790	1	1680	0	1458	1
SADALI	0	886	0	2540	0	3022	0	2326	0	2100	0	1978	0	1954	0	1666	1	1528	1			0	1134	0	2482	0	2970	0	2350	0	2340	1	2184	0	1932	0	1558	0	1308	1
SAGAMA	0	206	0	402	0	626	0	492	0	384	0	470	0	542	0	502	1	496	1			0	160	0	462	0	472	0	460	0	336	0	422	0	540	0	470	0	390	0
SAMASSI	0	4594	0	11784	0	12892	0	11778	1	10830	0	9382	0	8098	1	6314	3	4636	5			0	4546	0	11376	1	13084	0	11624	0	10906	1	9848	1	8086	0	6146	2	3502	4
SAMATZAI	0	1482	0	3322	0	3720	0	3654	0	3246	0	2734	0	2702	0	2332	1	1830	1			0	1574	0	3868	0	4268	0	3794	0	3494	1	2694	0	2640	1	2242	0	1380	2
SAMUGHEO	0	3088	0	7264	0	8490	0	7248	1	6512	0	6252	1	6050	0	5816	0	5892	2			0	3080	0	7648	0	8330	0	7102	0	6586	0	6036	1	5746	1	5128	2	4768	4
SAN BASILIO	0	1272	0	3448	0	4012	0	3072	0	2190	0	2150	0	2074	0	1772	0	1506	0			0	1476	0	3372	0	4046	0	3368	0	2630	0	2472	0	2114	0	1732	0	1190	0
SAN GAVINO	1	8594	0	22050	0	24282	1	22162	0	20202	1	17760	2	14620	1	10948	1	8576	6			0	9114	0	22686	0	25222	3	22126	1	20092	0	17660	5	13874	3	9368	2	5110	14
SAN NICOLO' ARCIDANO	0	2832	0	6738	0	7308	0	5786	0	5016	1	4726	0	4290	0	3336	1	2518	2			0	2840	0	6854	0	7772	0	6788	0	5516	2	4994	2	4180	1	3018	0	1872	5
SAN NICOLO' GERREI	0	846	0	2204	0	2434	0	1948	0	1850	1	1718	0	1746	0	1632	0	1498	1			0	856	0	2104	1	2330	0	2124	0	1814	0	1878	0	1888	0	1568	0	1202	0
SAN SPERATE	0	5280	0	13312	0	15004	1	14796	1	13518	1	11106	1	8760	4	6276	2	4950	10			0	6012	1	14772	1	16174	1	15364	2	13818	1	11356	1	8418	3	5938	0	3510	8
SAN TEODORO	0	2108	0	4752	0	5178	0	5870	1	5648	0	4382	1	3552	1	2604	1	2004	4			0	2334	0	5070	0	5372	0	5774	0	5592	0	4656	0	3980	1	2816	1	1712	2
SAN VERO MILIS	0	1714	0	4486	0	5172	0	4796	0	4552	0	4396	0	4194	0	3694	1	3016	1			0	1982	0	4604	0	5336	0	4774	2	4920	1	4410	1	4080	1	3222	2	2398	7
SAN VITO	0	2814	0	7302	0	8748	0	7594	0	7594	0	7230	0	7504	0	6704	0	5954	0			0	3068	0	7846	0	8590	0	8338	0	7326	1	7104	0	6804	0	5970	1	4572	2
SANT'ANDREA FRIUS	0	1612	0	3612	0	4424	0	3764	0	3384	0	2944	0	2700	0	2352	0	1900	0			0	1974	0	4634	0	4690	0	4098	0	3820	0	3224	0	2774	0	2188	1	1258	1
SANT'ANNA ARRESI	0	2186	0	5386	0	5804	0	5414	1	4894	0	4164	0	3170	0	2428	0	1978	1			0	2402	0	5650	1	6146	0	5418	0	5098	1	4574	2	3534	1	2742	0	1902	4
SANT'ANTONIO RUINAS	0	406	0	928	0	1060	0	926	0	906	0	2360	0	1000	0	1046	0	856	0			0	296	0	958	0	1140	0	892	0	1004	0	920	0	900	0	1048	0	808	0
SANTULUSSURGIU	0	2152	0	5226	0	5800	0	5426	0	4768	1	4876	1	5596	1	5462	1	5360	4			0	2296	0	5200	0	5718	0	5388	1	5184	0	4996	0	4720	1	4568	0	4026	2
SARDARA	0	3774	0	9736	0	11002	0	9606	0	8512	0	7476	1	6644	1	5554	1	4606	3			0	3922	0	10146	0	11192	1	9666	0	8734	0	7702	0	6304	2	4644	0	2980	3
SARROCH	0	5080	0	11688	1	13432	0	12816	0	10552	0	8316	1	6008	1	4260	0	3554	2			1	5046	0	12386	0	13444	0	13524	1	11332	2	9044	0	6442	3	4046	0	2332	6
SARULE	0	1696	0	3902	0	4744	0	4112	1	3838	2	4036	0	3782	2	3308	0	3108	5			0	1556	0	4144	0	4650	1	4276	0	3776	0	3408	2	3156	0	2516	0	1996	3
SCANO MONTIFERRO	0	1342	0	2816	0	3344	0	3254	0	3178	2	3650	0	4370	1	4300	1	3780	4			0	1210	0	3114	0	3410	0	3058	0	3000	1	3188	1	3550	3	3468	0	2650	5
SEDILO	0	1920	0	4816	0	5404	0	4710	0	4504	1	4636	0	5078	0	4774	1	3940	2			0	1914	1	4858	0	5572	0	5130	0	4642	0	4234	1	4306	1	3834	3	3434	5
SEDINI	0	934	0	2762	0	3240	0	2830	0	2654	1	2706	0	2858	3	2638	1	2358	5			0	1166	0	2988	0	3632	0	3056	0	2764	1	2856	0	2820	2	2264	2	1512	5
SEGARIU	0	1136	0	2904	0	3464	0	2958	0	2468	0	2204	0	2126	0	1978	2	1488	2			1	1328	0	3292	0	3810	0	3166	0	2720	1	2416	0	2088	0	1440	1	846	2
SELARGIUS	0	22474	0	51624	2	54706	4	58154	2	54290	0	40398	2	25590	3	16104	0	11586	11			0	23514	0	54468	0	54864	2	53820	11	51818	3	39188	3	25026	5	13972	1	6964	25
SELEGAS	0	1304	0	3182	0	3704	0	2854	0	2508	0	2242	0	2382	1	2270	0	1508	1			0	1414	0	3708	0	3994	0	3350	0	2792	0	2334	1	2084	0	1784	0	1186	1
SEMESTENE	0	154	0	400	0	528	0	390	0	368	0	562	0	746	2	776	0	818	2			0	156	0	362	0	540	0	390	0	474	0	504	0	646	0	742	0	570	0
SENEGHE	0	1662	0	3882	1	3974	0	3484	0	3444	1	3720	0	3778	1	3628	1	3226	3			0	1712	0	3682	1	4186	1	3860	0	3654	0	3874	0	3566	1	3278	0	2994	2
SENIS	0	592	0	1380	0	1854	0	1258	0	1124	0	1164	1	1262	0	1158	0	1124	1			0	456	0	1462	0	1740	0	1438	0	1238	0	1224	0	1168	0	1018	0	924	0
SENNARIOLO	0	146	0	336	0	406	0	338	0	340	0	444	0	478	0	530	0	452	0			0	84	0	328	0	376	0	310	0	230	0	404	0	572	0	524	0	368	0
SENORBI'	0	4104	0	9188	0	10316	0	9826	1	8268	0	6728	2	5888	1	4882	0	3882	4			0	3720	1	9266	0	10512	0	9806	1	8792	0	7004	1	5590	3	4238	0	2752	5
SERDIANA	0	2108	0	4600	0	5206	0	5084	0	4272	1	3422	0	2612	0	2298	0	1902	1			0	2122	0	5048	0	5334	0	4672	0	4282	0	3576	0	2842	0	2298	1	1466	1
SERRENTI	0	4900	0	11126	0	12572	0	10960	1	10176	0	8770	1	7798	0	6404	0	4366	2			0	5124	0	11470	0	12636	0	11952	0	10580	0	9360	0	7526	1	5960	0	3820	1
SERRI	0	710	0	1770	0	1928	0	1574	0	1250	0	1322	0	1458	0	1354	0	1054	0			0	688	0	1678	0	1862	0	1448	0	1398	0	1472	1	1458	0	1106	0	1052	1
SETTIMO SAN PIETRO	0	5374	0	12482	0	13018	1	13066	0	11720	1	8582	1	6002	1	4420	1	3340	5			1	5898	0	14064	1	14384	0	13050	2	11650	0	9054	0	6112	4	3702	0	2000	6
SETZU	0	112	0	298	0	308	0	314	0	280	0	336	0	390	0	428	0	354	0			0	66	0	376	0	450	0	386	0	382	0	412	0	436	0	360	0	206	0
SEUI	1	1568	0	3862	0	4932	0	3888	0	3094	0	2824	0	3090	0	2992	0	2972	0			0	1648	0	4058	0	5118	0	4476	0	3466	0	2854	2	2750	0	2410	1	1772	3
SEULO	0	836	0	2254	0	2498	1	2238	0	1974	0	1938	2	2030	1	2084	0	2178	4			0	1004	1	2652	0	3028	0	2408	0	1716	0	1778	0	1882	1	1782	0	1694	1
SIAMAGGIORE	0	924	0	1866	0	2154	0	2102	0	2004	0	1514	0	1390	0	1032	2	826	2			0	808	0	2156	0	2218	0	2180	0	2080	0	1758	0	1374	0	938	0	520	0
SIAMANNA-SIAPICCIA	0	828	0	2400	0	3080	0	2446	0	2274	0	2090	0	1944	0	1750	1	1434	1			0	1140	0	3004	0	3372	0	2620	0	2314	1	2180	0	1808	0	1678	0	1154	1
SIDDI	0	696	0	1828	0	2152	0	1828	0	1644	0	1354	0	1276	0	1220	0	848	0			0	670	0	1814	0	2212	0	2026	0	1888	1	1552	0	1478	0	1064	0	632	1
SILIGO	0	624	0	1762	0	2072	0	2112	0	1968	0	2180	1	2424	1	2422	3	2730	5			0	702	0	1722	0	2284	0	2386	0	2062	0	2050	0	1880	0	1940	1	1920	1
SILIQUA	0	3892	0	9488	0	10632	0	9478	1	8480	0	7532	2	6112	0	4846	1	3410	4			1	4056	0	9926	0	11156	3	9664	0	8664	0	7392	1	6206	2	4560	1	2736	7
SILIUS	0	1244	0	3346	0	3694	0	2756	0	2270	0	1952	0	1762	1	1486	0	1184	1			0	1496	0	3820	1	4190	0	3242	0	2922	1	2552	0	2028	1	1472	0	1036	2
SIMALA	0	372	0	704	0	998	0	774	0	690	0	768	0	912	0	906	0	812	0			0	326	0	876	0	1048	0	868	0	806	0	770	0	880	0	970	0	744	0
SIMAXIS	0	1782	0	4598	0	5232	0	4370	1	4038	1	3690	0	3274	0	2350	2	1876	4			0	2026	0	4842	0	5472	1	4520	0	4078	0	3906	1	3286	1	2394	0	1288	3
SINDIA	0	1626	0	3882	0	4904	0	4310	0	4270	1	4384	0	4246	1	3694	2	3086	4			0	1644	0	4120	0	4760	0	4438	0	3814	0	3786	3	3578	0	3232	0	2612	3
SINI	0	416	0	1242	0	1396	0	1060	0	974	0	1228	0	1476	1	1424	0	968	1			0	404	0	1120	0	1452	0	1320	0	1352	0	1376	0	1414	0	1206	0	994	0
SIRIS	0	166	0	580	0	686	0	504	0	462	1	362	0	330	0	344	0	312	1			0	212	0	626	0	750	0	608	0	530	0	396	0	344	0	322	0	238	0
SIURGUS DONIGALA	0	1942	0	4802	1	5644	0	4540	0	3988	0	3874	1	3396	0	3060	0	2534	1			0	1968	0	4918	0	5674	0	4574	0	4168	1	3904	1	3372	2	2718	0	2166	4
SOLARUSSA	0	2198	0	5236	0	5714	0	5426	1	4966	0	4656	0	3946	1	3510	0	2702	2			0	2332	0	5604	0	6228	0	5532	3	5032	0	4560	1	4262	0	3210	2	1946	6
SOLEMINIS	0	1380	0	3354	0	3368	0	3090	0	2706	0	2214	0	1710	0	1256	0	952	0			0	1386	0	3148	0	3430	0	3000	0	2808	0	2392	0	1754	0	1122	0	736	0
SORGONO	0	1824	0	3932	0	4526	0	4240	0	3902	0	3476	0	3256	1	3034	0	3012	1			0	1832	0	4360	0	4722	1	4500	2	4158	0	3580	1	3004	0	2428	1	1860	5
SORRADILE	0	270	0	898	0	1104	0	936	0	958	0	1286	0	1436	0	1424	0	1348	0			0	348	0	966	0	1250	0	1028	1	696	0	960	0	1128	0	1086	0	818	1
SUELLI	0	822	0	2154	0	2370	0	2256	0	2038	0	1808	0	1820	2	1678	1	1498	3			0	1096	0	2860	0	3156	0	2622	0	2296	0	2042	0	1788	0	1450	0	1408	0
SUNI	0	896	0	2278	0	2734	0	2376	0	2454	0	2462	0	2674	0	2580	1	2262	1			0	898	0	2504	0	3160	0	2562	0	2202	0	2150	0	2048	0	1868	2	1558	2
TADASUNI	0	102	0	270	0	358	0	318	0	392	1	530	0	602	0	568	0	486	1			0	100	0	312	0	474	0	314	0	312	0	350	0	478	0	534	0	414	0
TALANA	0	994	0	2622	0	3148	0	2476	1	2182	1	2112	0	2038	0	1830	0	1688	2			0	1224	0	2740	0	3106	0	2544	0	1912	0	1630	0	1614	0	1472	2	1154	2
TELTI	0	1508	0	3740	0	4048	1	3766	1	3630	1	3338	1	3022	1	2522	0	2068	5			0	1658	0	4110	0	4358	0	3962	0	3624	1	3546	0	3134	2	2536	0	1724	3
TERTENIA	0	3852	0	8692	0	9142	0	7632	0	6788	1	6214	0	5596	0	4436	0	3378	1			0	3944	0	8898	0	9756	0	7652	0	6532	1	6066	0	5230	4	4100	0	2822	5
TETI	0	734	0	1952	0	2096	0	1656	0	1570	0	1358	0	1224	0	1086	0	886	0			0	850	0	1916	0	2174	0	1984	1	1632	0	1432	0	1150	1	908	1	792	3
TEULADA	0	3252	0	9116	0	10594	0	9930	1	8206	1	7482	1	7350	2	6732	0	5984	5			0	3630	0	9830	0	12072	0	11224	2	9750	1	7914	1	6834	1	6038	0	4358	5
THIESI	0	2444	0	5842	0	7360	1	6888	1	6434	0	6064	0	5470	2	4858	1	4748	5			0	2786	0	6600	0	7460	0	7254	0	6476	1	5658	1	4870	1	4140	1	3038	4
TIANA	0	452	0	1140	0	1480	0	1246	0	1072	0	1052	0	1110	0	1040	1	1070	1			0	458	0	1296	0	1536	0	1344	0	1100	0	976	1	1018	0	1026	0	884	1
TINNURA	0	192	0	468	0	512	0	498	0	492	0	534	0	612	0	576	0	338	0			0	248	0	600	0	572	0	382	0	424	0	444	0	466	0	420	0	286	0
TISSI	0	1224	0	2918	0	3408	0	3654	0	3232	1	2858	0	2544	0	2212	0	1890	1			0	1304	0	3356	0	3476	0	3486	0	3158	1	2554	3	2058	3	1656	0	1196	7
TONARA	0	2028	0	4944	0	5978	0	4894	0	4160	1	4250	0	4588	1	4286	1	3528	3			0	2164	0	5008	0	6088	0	5564	0	4480	0	4174	0	3778	0	3428	1	2474	1
TORRALBA	0	944	0	2070	0	2280	0	2110	0	1912	0	1832	0	1916	0	1984	0	1984	0			0	860	0	2080	0	2296	0	2186	0	2064	1	1974	0	1792	1	1732	0	1216	2
TRAMATZA	0	820	0	2022	0	2212	0	1958	0	1988	1	1750	0	1500	0	1502	1	1190	2			0	794	0	2158	0	2264	0	1986	0	1914	0	1650	0	1528	0	1390	0	962	0
TRATALIAS	0	948	0	2346	0	2706	0	2200	0	1970	0	1930	1	1708	0	1612	1	1300	2			0	1022	0	2560	0	2886	0	2402	1	2220	0	1766	0	1628	0	1410	0	1142	1
TRIEI	0	722	0	2210	0	2584	0	2408	1	2298	0	2222	1	2100	0	1832	1	1224	3			0	1100	0	2858	0	2830	0	2104	0	2248	0	2350	0	1986	0	1408	0	968	0
TRINITA' D'AGULTU	0	1680	0	3570	0	4222	0	4172	0	4046	0	3634	0	3192	1	2728	0	2080	1			0	1640	0	3480	0	4010	0	4340	0	4192	0	3798	0	3188	1	2810	0	2146	1
TUILI	0	856	0	2252	0	2356	0	2174	1	2180	0	2620	1	2554	0	2230	0	1706	2			0	860	1	2260	0	2826	0	2492	0	2240	0	2456	0	2576	0	2218	1	1420	1
TULA	0	1298	0	3340	0	3862	0	3556	0	2976	0	2792	0	2802	1	2428	1	2012	2			0	1516	0	3418	0	4178	0	3550	1	3252	0	2982	0	2856	0	2216	0	1652	1
TURRI	0	366	0	748	0	942	0	956	0	958	0	1242	0	1212	0	1080	0	882	0			0	356	0	1036	0	1246	0	1014	0	1166	0	1184	0	1150	0	998	0	684	0
ULA TIRSO	0	604	0	1590	0	1954	0	1404	0	1120	0	1152	0	1366	0	1184	1	1140	1			0	556	0	1242	0	1948	0	1648	2	1242	0	1150	0	1194	0	1036	0	952	2
ULASSAI	0	1308	0	3060	0	3912	0	3794	0	3498	0	3590	0	3660	1	3242	1	2714	2			0	1514	0	3230	0	3816	1	3754	1	3312	0	3000	1	2764	0	2774	0	2168	3
URI	0	2422	0	6062	0	7060	0	6524	1	5560	2	4662	0	4662	3	3886	0	2814	6			0	2774	0	6674	0	7160	0	6132	0	5636	1	4912	2	4256	4	3376	0	1884	7
USELLUS	0	650	0	1718	0	2304	0	1750	1	1754	0	1954	0	2134	0	1848	0	1376	1			0	746	0	2426	0	2638	0	2018	0	2010	0	1902	0	1898	0	1496	0	1054	0
USINI	0	3242	0	8374	0	9280	0	7676	1	6870	1	6068	0	5382	3	4092	0	3212	5			0	3752	0	8756	0	9120	2	7820	0	6886	1	6300	1	5148	0	3602	0	2216	4
USSANA	0	3360	0	8272	0	9022	0	8654	0	7358	0	5614	1	4190	2	2936	0	2082	3			0	3788	1	8786	0	9488	1	8288	0	7492	0	5964	0	4272	2	2854	0	1612	3
USSARAMANNA	0	370	0	1186	0	1534	0	1110	0	1134	0	1160	0	1244	0	1182	0	984	0			0	466	0	1308	0	1642	0	1340	0	1294	1	1226	1	1202	1	1016	0	860	3
USSASSAI	0	766	0	2016	0	2258	0	1692	0	1434	0	1504	1	1672	0	1592	0	1386	1			0	798	0	1838	0	2100	0	1968	0	1606	0	1598	0	1454	0	1260	0	1068	0
UTA	0	6684	0	15282	1	16160	0	14422	0	12226	1	9382	0	7174	1	5294	1	4136	3			0	6246	0	15512	0	17298	0	15046	1	13244	2	10184	0	7500	2	4926	0	3004	5
VALLEDORIA-santa maria coghinas	0	4112	0	9596	0	11182	0	10654	1	9938	0	8604	0	7198	2	5702	1	3720	4			0	4422	0	10930	0	12520	0	11142	1	10136	0	8838	2	7164	2	5388	0	2950	5
VALLERMOSA	0	1702	0	4078	0	4622	0	4110	0	3632	0	3450	0	3152	2	2652	1	2390	3			0	1710	1	4244	0	4756	0	4246	0	3986	0	3684	0	3128	2	2586	1	1810	3
VILLA SAN PIETRO	0	1508	0	3916	0	3790	0	3636	0	3118	0	2498	0	1622	0	1080	0	770	0			0	1492	0	3398	0	3484	0	3488	0	3210	0	2946	0	1792	1	954	0	498	1
VILLAGRANDE STRISAILI	0	3244	1	7192	0	8674	1	8150	0	6930	0	6338	0	6316	1	5304	2	4964	4			0	3480	0	8276	0	9454	0	8586	1	6918	0	5954	0	5234	1	4656	0	4194	2
VILLAMAR	0	2848	0	7060	0	8018	0	6332	1	5312	0	5012	0	4676	0	3892	0	2892	1			0	2646	1	7172	1	8434	0	7062	0	5906	1	5542	0	4818	1	3518	1	2084	3
VILLAMASSARGIA	0	3470	0	8630	0	9512	1	8486	1	7500	0	6114	0	4944	1	3846	0	2732	3			0	3838	0	8414	0	9364	1	8698	1	7586	0	6234	0	4994	1	3712	1	2208	4
VILLANOVA MONTELEONE	0	2150	1	5276	0	6774	0	5922	0	4914	1	4910	0	5236	4	5088	2	4280	7			0	2506	0	5200	0	6358	0	5992	0	5378	0	4488	0	4472	3	3926	2	3350	5
VILLANOVA TRUSCHEDU	0	244	0	566	0	766	0	630	0	594	0	616	0	640	0	616	0	716	0			0	188	0	666	0	708	0	606	0	630	0	592	0	580	0	558	0	510	0
VILLANOVAFORRU	0	550	0	1532	0	1742	0	1254	0	1200	0	1316	0	1296	1	1240	0	982	1			0	496	0	1362	0	1670	0	1626	0	1504	0	1368	0	1320	0	1126	0	988	0
VILLANOVAFRANCA	0	1390	0	3754	0	4200	0	2984	0	2808	1	2624	3	2738	1	2554	0	1774	5			0	1436	0	3790	0	4242	1	3076	0	3132	0	3066	1	2758	0	2424	0	1646	2
VILLANOVATULO	0	1054	0	2670	0	2822	0	2102	1	1858	0	1792	1	1720	0	1654	0	1334	2			0	1002	0	2998	0	3272	1	2418	0	2380	0	2160	0	1998	0	1510	0	1152	1
VILLAPUTZU	0	3962	0	10798	0	12114	1	11486	0	10088	1	8748	0	7420	5	6178	1	4640	8			1	4646	1	11232	0	12946	0	11592	2	10248	1	8420	1	6906	2	5510	2	3262	8
VILLASALTO	0	1154	0	3146	0	3718	0	2584	1	2540	1	2886	0	2998	0	2936	0	2608	2			0	1264	0	3204	0	3498	0	2796	0	2350	0	2570	2	2870	1	2832	0	2306	3
VILLASIMIUS	0	2274	0	5464	0	6424	0	6062	0	5334	0	4342	0	3642	1	2780	0	2196	1			0	2362	0	5832	0	6506	0	5914	0	5522	2	4300	0	3598	0	2428	0	1620	2
VILLASOR	0	6276	0	15538	0	17110	0	16596	1	14714	0	12436	1	9884	1	7184	0	5090	3			0	6544	0	16406	0	19644	1	16984	0	14886	3	12600	1	10060	2	6852	2	4138	9
VILLASPECIOSA	0	2134	1	4438	0	4750	0	4136	0	3548	1	2838	0	2110	0	1362	0	1052	1			0	1810	0	4448	0	4494	0	4044	0	3676	0	2962	1	2326	0	1450	0	792	1
VILLAURBANA	0	1512	0	4344	0	4802	0	3568	1	3372	0	3274	0	3206	0	2814	0	2240	1			0	1482	0	4230	0	4806	0	4032	0	3528	0	3422	0	3130	2	2428	0	1860	2
VILLAVERDE	0	294	0	724	0	962	0	782	0	802	0	876	0	976	0	956	0	726	0			0	214	0	864	0	1074	0	734	0	740	0	766	0	966	0	1072	0	764	0
ZEDDIANI	0	798	0	1994	0	2336	0	2274	0	2402	0	2116	0	1816	2	1496	0	1110	2			0	980	0	2522	0	2616	0	2442	0	2260	1	2094	1	1858	0	1368	0	1030	2
ZERFALIU	0	1238	0	2976	0	3160	0	2466	0	2198	0	2004	0	1862	2	1456	0	998	2			0	940	0	2526	0	2800	0	2200	0	2158	0	2074	0	1792	1	1300	0	838	1
TOTAL	5	1376884	29	3389678	54	3886952	97	3700900	162	3329706	282	2901014	372	2467836	504	1962506	358	1538446	1775			17	1466310	59	3577760	67	4021456	156	3699244	262	3287354	324	2809260	486	2276238	545	1667682	349	1067644	2122
RESIDENCE unavailable	2		1		2		3		9		4		17		28		39		100			0		5		1		6	8	10	10	11	23	27	29	29	29	29		112
GRAND TOTAL	7		30		56		100	164	171	279	286	382	389	531	532	393	397		1875	11.7922		17		64		68		162	252	272	314	335	482	513	548	574	367	378		2234
PY from Pop censuses	7	1414311	30	3454752	56	3906908	100	3667325	171	3289869	286	2860951	389	2437779	532	1930599	397	1501769	1875	11.7922	15900408	17	1504995	64	3645380	68	4039489	162	3658651	272	3245931	335	2766385	513	2251807	574	1643473	378	1048416	2234	15.087	14807422	4109	30707830	13.381
																				11.26																				47.2652	14.47	14.4614			12.97	12.9718
																				12.34																					15.73	15.7126			13.8	13.7901
PY from census	7	1414311	30	3454752	56	3906908	100	3667325	171	3289869	286	2860951	389	2437779	532	1930599	397	1501769	1875	5.75626	24464263	17	1504995	64	3645380	68	4039489	162	3658651	272	3245931	335	2766385	513	2251807	574	1643473	378	1048416	2234	8.00275	23804527		48268790	6.86416
World Standard Population		12000		19000		17000		14000		12000		11000		8000		5000		2000		100000	5.45562		12000		19000		17000		14000		12000		11000		8000		5000		2000		100000	7.64339			6.63043
																					6.0569																					8.36211			7.09788
							36	1317588	59	1179910	95	1072758	128	981758	201	838234	142	693950	661	9.65461								45	1362340	94	1220040	100	1078754	160	927980	221	738484	151	519500	771	11.8204		6084198	5847098	11.9838	COVID <1000
							57	2138488	92	1928300	172	1643446	216	1330554	263	1001872	189	746654	989	11.0432								95	2088406	145	1840874	201	1545036	292	1203114	279	824982	172	476770	1184	14.6399		8789314	7979182	12.9816	COVID 1000
							4	206542	9	186730	13	155394	25	130158	35	101156	25	79890	111	12.4808								14	209002	18	189998	21	155076	29	121040	37	85488	22	57350	141	16.3544		859870	817954	14.9965	COVID2000
							0	38282	2	34766	2	29416	3	25366	5	21244	2	17952	14	7.77466								2	39496	5	36442	2	30394	5	24104	8	18728	4	14024	26	14.5296		167026	163188	12.0229	COVID3000+

## Sheet: NHL time trend
year	Age	M	PyM	F	PyF	Tot	PyT	rateM	rateF	rateT
1974	25-34	2	92316	3	97482	5	189798	2.16647	3.07749	2.63438
1974	35-44	2	85531	3	89355	5	174886	2.33833	3.35739	2.85901
1974	45-54	3	68897	8	72564	11	141461	4.35433	11.0248	7.77599
1974	55-64	11	65329	5	66024	16	131353	16.8379	7.573	12.1809
1974	65-74	8	43279	5	49284	13	92563	18.4847	10.1453	14.0445
1974	75+	1	25348	2	32590	3	57938	3.94508	6.13685	5.17795
1975	25-34	2	92316	1	97482	3	189798	2.16647	1.02583	1.58063
1975	35-44	4	85531	3	89355	7	174886	4.67667	3.35739	4.00261
1975	45-54	8	68897	4	72564	12	141461	11.6115	5.51238	8.4829
1975	55-64	11	65329	6	66024	17	131353	16.8379	9.0876	12.9422
1975	65-74	8	43279	7	49284	15	92563	18.4847	14.2034	16.2052
1975	75+	5	25348	2	32590	7	57938	19.7254	6.13685	12.0819
1976	25-34	3	113840	1	113859	4	227699	2.63528	0.878279	1.75671
1976	35-44	3	94931	3	97925	6	192856	3.16019	3.06357	3.11113
1976	45-54	2	83983	4	88783	6	172766	2.38143	4.50537	3.47291
1976	55-64	6	63869	3	70454	9	134323	9.39423	4.2581	6.70027
1976	65-74	6	51411	9	58066	15	109477	11.6707	15.4996	13.7015
1976	75+	2	28491	6	39125	8	67616	7.01976	15.3355	11.8315
1977	25-34	4	113840	2	113859	6	227699	3.5137	1.75656	2.63506
1977	35-44	2	94931	2	97925	4	192856	2.10679	2.04238	2.07409
1977	45-54	5	83983	3	88783	8	172766	5.95359	3.37903	4.63054
1977	55-64	4	63869	5	70454	9	134323	6.26282	7.09683	6.70027
1977	65-74	11	51411	6	58066	17	109477	21.3962	10.3331	15.5284
1977	75+	1	28491	5	39125	6	67616	3.50988	12.7796	8.87364
1978	25-34	2	113840	1	113859	3	227699	1.75685	0.878279	1.31753
1978	35-44	4	94931	4	97925	8	192856	4.21359	4.08476	4.14817
1978	45-54	11	83983	8	88783	19	172766	13.0979	9.01073	10.9975
1978	55-64	8	63869	7	70454	15	134323	12.5256	9.93556	11.1671
1978	65-74	8	51411	10	58066	18	109477	15.5609	17.2218	16.4418
1978	75+	4	28491	3	39125	7	67616	14.0395	7.66773	10.3526
1979	25-34	3	113840	1	113859	4	227699	2.63528	0.878279	1.75671
1979	35-44	7	94931	3	97925	10	192856	7.37378	3.06357	5.18522
1979	45-54	5	83983	4	88783	9	172766	5.95359	4.50537	5.20936
1979	55-64	9	63869	6	70454	15	134323	14.0913	8.51619	11.1671
1979	65-74	4	51411	10	58066	14	109477	7.78044	17.2218	12.7881
1979	75+	4	28491	5	39125	9	67616	14.0395	12.7796	13.3105
1980	25-34	1	113840	4	113859	5	227699	0.878426	3.51312	2.19588
1980	35-44	6	94931	4	97925	10	192856	6.32038	4.08476	5.18522
1980	45-54	6	83983	3	88783	9	172766	7.1443	3.37903	5.20936
1980	55-64	5	63869	11	70454	16	134323	7.82852	15.613	11.9116
1980	65-74	15	51411	6	58066	21	109477	29.1766	10.3331	19.1821
1980	75+	10	28491	7	39125	17	67616	35.0988	17.8914	25.142
1981	25-34	1	113840	2	113859	3	227699	0.878426	1.75656	1.31753
1981	35-44	6	94931	2	97925	8	192856	6.32038	2.04238	4.14817
1981	45-54	0	83983	9	88783	9	172766	0	10.1371	5.20936
1981	55-64	5	63869	5	70454	10	134323	7.82852	7.09683	7.44474
1981	65-74	15	51411	9	58066	24	109477	29.1766	15.4996	21.9224
1981	75+	5	28491	4	39125	9	67616	17.5494	10.2236	13.3105
1982	25-34	2	113840	1	113859	3	227699	1.75685	0.878279	1.31753
1982	35-44	6	94931	1	97925	7	192856	6.32038	1.02119	3.62965
1982	45-54	11	83983	8	88783	19	172766	13.0979	9.01073	10.9975
1982	55-64	9	63869	6	70454	15	134323	14.0913	8.51619	11.1671
1982	65-74	7	51411	10	58066	17	109477	13.6158	17.2218	15.5284
1982	75+	5	28491	2	39125	7	67616	17.5494	5.11182	10.3526
1983	25-34	1	113840	0	113859	1	227699	0.878426	0	0.439176
1983	35-44	2	94931	2	97925	4	192856	2.10679	2.04238	2.07409
1983	45-54	4	83983	3	88783	7	172766	4.76287	3.37903	4.05172
1983	55-64	5	63869	10	70454	15	134323	7.82852	14.1937	11.1671
1983	65-74	10	51411	7	58066	17	109477	19.4511	12.0552	15.5284
1983	75+	6	28491	6	39125	12	67616	21.0593	15.3355	17.7473
1984	25-34	7	113840	2	113859	9	227699	6.14898	1.75656	3.95259
1984	35-44	5	94931	4	97925	9	192856	5.26698	4.08476	4.66669
1984	45-54	13	83983	6	88783	19	172766	15.4793	6.75805	10.9975
1984	55-64	9	63869	10	70454	19	134323	14.0913	14.1937	14.145
1984	65-74	15	51411	15	58066	30	109477	29.1766	25.8327	27.403
1984	75+	5	28491	11	39125	16	67616	17.5494	28.115	23.663
1985	25-34	1	113840	1	113859	2	227699	0.878426	0.878279	0.878353
1985	35-44	11	94931	1	97925	12	192856	11.5874	1.02119	6.22226
1985	45-54	14	83983	9	88783	23	172766	16.67	10.1371	13.3128
1985	55-64	9	63869	7	70454	16	134323	14.0913	9.93556	11.9116
1985	65-74	10	51411	12	58066	22	109477	19.4511	20.6661	20.0955
1985	75+	5	28491	7	39125	12	67616	17.5494	17.8914	17.7473
1986	25-34	6	131294	2	131889	8	263183	4.5699	1.51643	3.03971
1986	35-44	9	115135	6	113821	15	228956	7.81691	5.27143	6.55148
1986	45-54	10	93746	5	96704	15	190450	10.6671	5.17042	7.87608
1986	55-64	24	78881	13	86260	37	165141	30.4256	15.0707	22.4051
1986	65-74	14	52711	9	63375	23	116086	26.5599	14.2012	19.8129
1986	75+	10	37543	8	52788	18	90331	26.6361	15.155	19.9267
1987	25-34	3	131294	3	131889	6	263183	2.28495	2.27464	2.27978
1987	35-44	10	115135	5	113821	15	228956	8.68546	4.39286	6.55148
1987	45-54	16	93746	4	96704	20	190450	17.0674	4.13633	10.5014
1987	55-64	26	78881	12	86260	38	165141	32.961	13.9114	23.0106
1987	65-74	15	52711	19	63375	34	116086	28.4571	29.9803	29.2886
1987	75+	12	37543	14	52788	26	90331	31.9633	26.5212	28.783
1988	25-34	4	131294	3	131889	7	263183	3.0466	2.27464	2.65975
1988	35-44	7	115135	3	113821	10	228956	6.07982	2.63572	4.36765
1988	45-54	11	93746	5	96704	16	190450	11.7338	5.17042	8.40116
1988	55-64	21	78881	13	86260	34	165141	26.6224	15.0707	20.5885
1988	65-74	21	52711	18	63375	39	116086	39.8399	28.4024	33.5958
1988	75+	5	37543	8	52788	13	90331	13.3181	15.155	14.3915
1989	25-34	4	131294	3	131889	7	263183	3.0466	2.27464	2.65975
1989	35-44	8	115135	6	113821	14	228956	6.94836	5.27143	6.11471
1989	45-54	6	93746	7	96704	13	190450	6.40027	7.23858	6.82594
1989	55-64	21	78881	7	86260	28	165141	26.6224	8.115	16.9552
1989	65-74	15	52711	20	63375	35	116086	28.4571	31.5582	30.1501
1989	75+	10	37543	18	52788	28	90331	26.6361	34.0987	30.9971
1990	25-34	5	131294	2	131889	7	263183	3.80825	1.51643	2.65975
1990	35-44	9	115135	5	113821	14	228956	7.81691	4.39286	6.11471
1990	45-54	11	93746	7	96704	18	190450	11.7338	7.23858	9.4513
1990	55-64	17	78881	12	86260	29	165141	21.5515	13.9114	17.5608
1990	65-74	15	52711	17	63375	32	116086	28.4571	26.8245	27.5658
1990	75+	16	37543	17	52788	33	90331	42.6178	32.2043	36.5323
1991	25-34	4	131294	7	131889	11	263183	3.0466	5.30749	4.1796
1991	35-44	15	115135	6	113821	21	228956	13.0282	5.27143	9.17207
1991	45-54	7	93746	9	96704	16	190450	7.46699	9.30675	8.40116
1991	55-64	19	78881	21	86260	40	165141	24.0869	24.345	24.2217
1991	65-74	23	52711	21	63375	44	116086	43.6342	33.1361	37.9029
1991	75+	12	37543	15	52788	27	90331	31.9633	28.4155	29.8901
1992	25-34	5	131294	5	131889	10	263183	3.80825	3.79107	3.79964
1992	35-44	8	115135	9	113821	17	228956	6.94836	7.90715	7.42501
1992	45-54	7	93746	14	96704	21	190450	7.46699	14.4772	11.0265
1992	55-64	18	78881	8	86260	26	165141	22.8192	9.27429	15.7441
1992	65-74	33	52711	21	63375	54	116086	62.6055	33.1361	46.5172
1992	75+	18	37543	13	52788	31	90331	47.945	24.6268	34.3182
1993	25-34	8	131294	1	131889	9	263183	6.0932	0.758213	3.41967
1993	35-44	13	115135	6	113821	19	228956	11.2911	5.27143	8.29854
1993	45-54	14	93746	16	96704	30	190450	14.934	16.5453	15.7522
1993	55-64	14	78881	18	86260	32	165141	17.7483	20.8671	19.3774
1993	65-74	28	52711	29	63375	57	116086	53.1198	45.7594	49.1015
1993	75+	17	37543	11	52788	28	90331	45.2814	20.8381	30.9971
1994	25-34	11	131294	4	131889	15	263183	8.37814	3.03285	5.69946
1994	35-44	13	115135	9	113821	22	228956	11.2911	7.90715	9.60883
1994	45-54	18	93746	15	96704	33	190450	19.2008	15.5113	17.3274
1994	55-64	31	78881	16	86260	47	165141	39.2997	18.5486	28.4605
1994	65-74	20	52711	22	63375	42	116086	37.9427	34.714	36.1801
1994	75+	19	37543	16	52788	35	90331	50.6086	30.3099	38.7464
1995	25-34	13	131294	3	131889	16	263183	9.90144	2.27464	6.07942
1995	35-44	6	115135	6	113821	12	228956	5.21127	5.27143	5.24118
1995	45-54	11	93746	12	96704	23	190450	11.7338	12.409	12.0767
1995	55-64	23	78881	19	86260	42	165141	29.1578	22.0264	25.4328
1995	65-74	23	52711	22	63375	45	116086	43.6342	34.714	38.7644
1995	75+	12	37543	19	52788	31	90331	31.9633	35.993	34.3182
1996	25-34	4	132909	5	131057	9	263966	3.00958	3.81513	3.40953
1996	35-44	8	115135	10	113821	18	228956	6.94836	8.78572	7.86177
1996	45-54	10	93746	12	96704	22	190450	10.6671	12.409	11.5516
1996	55-64	25	78881	14	86260	39	165141	31.6933	16.23	23.6162
1996	65-74	21	52711	26	63375	47	116086	39.8399	41.0256	40.4872
1996	75+	18	37543	20	52788	38	90331	47.945	37.8874	42.0675
1997	25-34	10	132909	4	131057	14	263966	7.52394	3.05211	5.30371
1997	35-44	22	126954	8	129192	30	256146	17.3291	6.19233	11.7121
1997	45-54	15	111772	15	112627	30	224399	13.4202	13.3183	13.369
1997	55-64	28	89760	12	96081	40	185841	31.1943	12.4895	21.5238
1997	65-74	33	67488	26	81191	59	148679	48.8976	32.0233	39.6828
1997	75+	22	44576	18	69267	40	113843	49.3539	25.9864	35.1361
1998	25-34	9	132909	6	131057	15	263966	6.77155	4.57816	5.68255
1998	35-44	9	126954	12	129192	21	256146	7.08918	9.2885	8.19845
1998	45-54	21	111772	18	112627	39	224399	18.7882	15.982	17.3798
1998	55-64	19	89760	16	96081	35	185841	21.1676	16.6526	18.8333
1998	65-74	34	67488	26	81191	60	148679	50.3793	32.0233	40.3554
1998	75+	21	44576	21	69267	42	113843	47.1106	30.3175	36.8929
1999	25-34	12	132909	6	131057	18	263966	9.02873	4.57816	6.81906
1999	35-44	22	126954	7	129192	29	256146	17.3291	5.41829	11.3217
1999	45-54	18	111772	9	112627	27	224399	16.1042	7.99098	12.0321
1999	55-64	21	89760	22	96081	43	185841	23.3957	22.8973	23.1381
1999	65-74	20	67488	24	81191	44	148679	29.6349	29.5599	29.594
1999	75+	27	44576	21	69267	48	113843	60.5707	30.3175	42.1633
2000	25-34	6	132909	4	131057	10	263966	4.51437	3.05211	3.78837
2000	35-44	16	126954	12	129192	28	256146	12.603	9.2885	10.9313
2000	45-54	12	111772	15	112627	27	224399	10.7361	13.3183	12.0321
2000	55-64	19	89760	23	96081	42	185841	21.1676	23.9381	22.6
2000	65-74	36	67488	27	81191	63	148679	53.3428	33.2549	42.3732
2000	75+	34	44576	25	69267	59	113843	76.2742	36.0922	51.8258
2001	25-34	14	132909	4	131057	18	263966	10.5335	3.05211	6.81906
2001	35-44	17	126954	11	129192	28	256146	13.3907	8.51446	10.9313
2001	45-54	33	111772	22	112627	55	224399	29.5244	19.5335	24.5099
2001	55-64	34	89760	25	96081	59	185841	37.8788	26.0197	31.7476
2001	65-74	45	67488	33	81191	78	148679	66.6785	40.6449	52.462
2001	75+	28	44576	30	69267	58	113843	62.8141	43.3107	50.9474
2002	25-34	9	132909	9	131057	18	263966	6.77155	6.86724	6.81906
2002	35-44	11	126954	9	129192	20	256146	8.66456	6.96638	7.80805
2002	45-54	14	111772	15	112627	29	224399	12.5255	13.3183	12.9234
2002	55-64	36	89760	25	96081	61	185841	40.107	26.0197	32.8238
2002	65-74	36	67488	35	81191	71	148679	53.3428	43.1082	47.7539
2002	75+	25	44576	34	69267	59	113843	56.084	49.0854	51.8258
2003	25-34	6	132909	10	131057	16	263966	4.51437	7.63027	6.06139
2003	35-44	11	126954	9	129192	20	256146	8.66456	6.96638	7.80805
2003	45-54	19	111772	17	112627	36	224399	16.9989	15.0941	16.0429
2003	55-64	26	89760	32	96081	58	185841	28.9661	33.3052	31.2095
2003	65-74	25	67488	31	81191	56	148679	37.0436	38.1816	37.665
2003	75+	19	44576	29	69267	48	113843	42.6238	41.867	42.1633
		2234		1875		4109
